# Supplementary material for: Cortical and autonomic responses during staged Taoist meditation: Two distinct meditation strategies
Source: PLoS One. 2021 Dec 2;16(12):e0260626. doi: 10.1371/journal.pone.0260626 (PMC8638869; doi:10.1371/journal.pone.0260626)
Supplement: S7 Table — The EEG indices that demonstrated different dynamics according to the AN-test were then compared separately on the each stage between the three groups using one-way ANOVA test, followed by the post-hoc Tuckey’s test. The obtained in the ANOVA test p-values were corrected for multiple comparisons using the FDR B-H procedure. (XLSX) [file pone.0260626.s007.xlsx]

## Sheet: Лист1
Comparison of 3 groups on the each stage, One-way ANOVA, p-values corrected for multiple comparisons using the FDR procedure								post-hoc Tuckey’s test results
	stage 1	stage 2	stage 3	stage 4	stage 5			stage 2					stage 3					stage 4
prefrontal delta	0.1232	0.0532683	0.0933333	0.101949	0.676				ANOVA, p-value	nov vs relaxed	nov vs conc	relaxed vs conc		ANOVA, p-value, ajusted	nov vs relaxed	nov vs conc	relaxed vs conc		ANOVA, p-value, ajusted	nov vs relaxed	nov vs conc	relaxed vs conc
left_frontal delta	0.119	0.0387692	0.042	0.0518519	0.39749			prefrontal delta	0.0532683	0.157698	0.419119	0.0332545	prefrontal delta	0.0933333				prefrontal delta	0.101949
right_frontal delta	0.330615	0.22848	0.246638	0.101949	0.676			left_frontal delta	0.0387692	0.0148617	0.345763	0.0028245	left_frontal delta	0.042	0.0137245	0.590084	0.00651005	left_frontal delta	0.0518519	0.323546	0.139937	0.0194143
frontal delta	0.121882	0.056	0.0753846	0.028	0.214667			right_frontal delta	0.22848				right_frontal delta	0.246638				right_frontal delta	0.101949
central delta	0.121882	0.247059	0.203304	0.0373333	0.214667			frontal delta	0.056				frontal delta	0.0753846				frontal delta	0.028	0.11263	0.0799969	0.00316463
left_temporal delta	0.1232	0.0458182	0.294	0.39984	0.345532			central delta	0.247059				central delta	0.203304				central delta	0.0373333	0.217807	0.0896611	0.00742233
left_central delta	0.126	0.1645	0.491	0.0988235	0.214667			left_temporal delta	0.0458182	0.441113	0.103678	0.0216521	left_temporal delta	0.294				left_temporal delta	0.39984
right_central delta	0.374038	0.318691	0.368755	0.0466667	0.217412			left_central delta	0.1645				left_central delta	0.491				left_central delta	0.0988235
prefrontal alpha	0.121882	0.0430769	0.048	0.0495385	0.217412			right_central delta	0.318691				right_central delta	0.368755				right_central delta	0.0466667	0.903396	0.0284382	0.0289759
left_frontal alpha	0.119	0.0387692	0.0473846	0.0466667	0.217412			prefrontal alpha	0.0430769	0.469717	0.0450643	0.0104838	prefrontal alpha	0.048	0.290218	0.0800198	0.00938733	prefrontal alpha	0.0495385	0.158937	0.262984	0.0178175
right_frontal alpha	0.1232	0.0430769	0.0723333	0.0984242	0.254154			left_frontal alpha	0.0387692	0.586759	0.0237462	0.00844185	left_frontal alpha	0.0473846	0.446977	0.04536	0.0097665	left_frontal alpha	0.0466667	0.330493	0.108825	0.0152739
frontal alpha	0.119	0.0387692	0.056	0.0617931	0.217412			right_frontal alpha	0.0430769	0.404522	0.0817188	0.0150044	right_frontal alpha	0.0723333				right_frontal alpha	0.0984242
central alpha	0.121882	0.0387692	0.0435556	0.0617931	0.214667			frontal alpha	0.0387692	0.556722	0.0254317	0.00816611	frontal alpha	0.056				frontal alpha	0.0617931
parietal alpha	0.1232	0.0430769	0.0448	0.0336	0.214667			central alpha	0.0387692	0.53347	0.0284941	0.00840693	central alpha	0.0435556	0.200416	0.06898	0.00512901	central alpha	0.0617931
left_temporal alpha	0.2205	0.165714	0.300571	0.273	0.427259			parietal alpha	0.0430769	0.424603	0.0666156	0.0131288	parietal alpha	0.0448	0.104811	0.155096	0.006088	parietal alpha	0.0336	0.0240496	0.45431	0.00656171
right_temporal alpha	0.173091	0.0430769	0.131676	0.209067	0.214667			left_temporal alpha	0.165714				left_temporal alpha	0.300571				left_temporal alpha	0.273
left_central alpha	0.121882	0.0430769	0.072	0.101949	0.250444			right_temporal alpha	0.0430769	0.468101	0.0641448	0.0146626	right_temporal alpha	0.131676				right_temporal alpha	0.209067
right_central alpha	0.219022	0.0458182	0.119	0.208727	0.217412			left_central alpha	0.0430769	0.981588	0.0172447	0.0297238	left_central alpha	0.072				left_central alpha	0.101949
left_parietal alpha	0.181176	0.0430769	0.042	0.0373333	0.357			right_central alpha	0.0458182	0.556475	0.0808132	0.0243398	right_central alpha	0.119				right_central alpha	0.208727
right_parietal alpha	0.214884	0.0430769	0.0466667	0.0336	0.217412			left_parietal alpha	0.0430769	0.180777	0.202329	0.0148346	left_parietal alpha	0.042	0.0189365	0.446193	0.00518131	left_parietal alpha	0.0373333	0.0097927	0.998559	0.0325743
occipital alpha	0.1232	0.0387692	0.042	0.014	0.292727			right_parietal alpha	0.0430769	0.166356	0.22325	0.0152612	right_parietal alpha	0.0466667	0.0541861	0.355933	0.00933022	right_parietal alpha	0.0336	0.00962915	0.86233	0.0127416
prefrontal beta	0.488727	0.618	0.439855	0.779	0.214667			occipital alpha	0.0387692	0.0409394	0.196294	0.00324485	occipital alpha	0.042	0.00860253	0.362454	0.00191459	occipital alpha	0.014	0.00249225	0.896042	0.00492335
left_frontal beta	0.236571	0.28634	0.320627	0.625333	0.267707			prefrontal beta	0.618				prefrontal beta	0.439855				prefrontal beta	0.779
right_frontal beta	0.191333	0.137021	0.194047	0.646545	0.214667			left_frontal beta	0.28634				left_frontal beta	0.320627				left_frontal beta	0.625333
frontal beta	0.2205	0.28634	0.364	0.616	0.214667			right_frontal beta	0.137021				right_frontal beta	0.194047				right_frontal beta	0.646545
central beta	0.31472	0.0461176	0.203304	0.605231	0.214667			frontal beta	0.28634	0.420256	0.800533	0.261809	frontal beta	0.364				frontal beta	0.616
parietal beta	0.389926	0.0661818	0.14359	0.356571	0.214667			central beta	0.0461176	0.397957	0.124037	0.0225168	central beta	0.203304				central beta	0.605231
left_central beta	0.545	0.299704	0.435556	0.406275	0.214667			parietal beta	0.0661818				parietal beta	0.14359				parietal beta	0.356571
left_parietal beta	0.214884	0.0464	0.042	0.0466667	0.214667			left_central beta	0.299704				left_central beta	0.435556				left_central beta	0.406275
occipital beta	0.219022	0.0430769	0.0723333	0.105	0.414615			left_parietal beta	0.0464	0.0748847	0.617511	0.0311575	left_parietal beta	0.042	0.0180337	0.568155	0.00762924	left_parietal beta	0.0466667
prefrontal alpha/theta	0.1232	0.0466667	0.110194	0.101949	0.292727			occipital beta	0.0430769	0.0688419	0.426652	0.0153001	occipital beta	0.0723333				occipital beta	0.105
left_frontal alpha/theta	0.1232	0.0458182	0.127556	0.101949	0.3024			prefrontal alpha/theta	0.0466667	0.678149	0.070184	0.0306003	prefrontal alpha/theta	0.110194				prefrontal alpha/theta	0.101949
right_frontal alpha/theta	0.1232	0.0458182	0.135579	0.0466667	0.254154			left_frontal alpha/theta	0.0458182	0.761221	0.0528276	0.0302774	left_frontal alpha/theta	0.127556				left_frontal alpha/theta	0.101949
frontal alpha/theta	0.119	0.0387692	0.07	0.042	0.217412			right_frontal alpha/theta	0.0458182	0.560934	0.0718241	0.0219793	right_frontal alpha/theta	0.135579				right_frontal alpha/theta	0.0466667	0.299593	0.117673	0.0146157
central alpha/theta	0.119	0.0387692	0.0592941	0.028	0.214667			frontal alpha/theta	0.0387692	0.540903	0.0223205	0.00687039	frontal alpha/theta	0.07				frontal alpha/theta	0.042	0.497538	0.0418626	0.0107197
parietal alpha/theta	0.121882	0.0435556	0.0723333	0.028	0.214667			central alpha/theta	0.0387692	0.594531	0.0240127	0.00874028	central alpha/theta	0.0592941				central alpha/theta	0.028	0.144967	0.0521248	0.00267864
left_temporal alpha/theta	0.214884	0.077913	0.12	0.0466667	0.393143			parietal alpha/theta	0.0435556	0.775999	0.0403586	0.0248421	parietal alpha/theta	0.0723333				parietal alpha/theta	0.028	0.0635441	0.139905	0.00328412
right_temporal alpha/theta	0.121882	0.0387692	0.162537	0.0704516	0.214667			left_temporal alpha/theta	0.077913				left_temporal alpha/theta	0.12				left_temporal alpha/theta	0.0466667	0.350691	0.104012	0.0157584
left_central alpha/theta	0.1232	0.0458182	0.12	0.0653333	0.254154			right_temporal alpha/theta	0.0387692	0.552012	0.0180143	0.00586343	right_temporal alpha/theta	0.162537				right_temporal alpha/theta	0.0704516
right_central alpha/theta	0.121882	0.0387692	0.110194	0.04704	0.214667			left_central alpha/theta	0.0458182	0.997128	0.0252747	0.0496961	left_central alpha/theta	0.12				left_central alpha/theta	0.0653333
left_parietal alpha/theta	0.1232	0.0430769	0.0466667	0.014	0.214667			right_central alpha/theta	0.0387692	0.709694	0.0156932	0.00859612	right_central alpha/theta	0.110194				right_central alpha/theta	0.04704	0.23613	0.165468	0.015901
right_parietal alpha/theta	0.214884	0.0471579	0.0648421	0.014	0.214667			left_parietal alpha/theta	0.0430769	0.157854	0.185767	0.0115688	left_parietal alpha/theta	0.0466667	0.0338668	0.502623	0.0105295	left_parietal alpha/theta	0.014	0.00205761	0.800211	0.00280722
occipital alpha/theta	0.1232	0.0387692	0.042	0	0.214667			right_parietal alpha/theta	0.0471579	0.144566	0.383815	0.0268178	right_parietal alpha/theta	0.0648421				right_parietal alpha/theta	0.014	0.0035058	0.628353	0.00238522
prefrontal alpha/beta	0.191333	0.0488205	0.12	0.169302	0.39749			occipital alpha/theta	0.0387692	0.031607	0.51839	0.0104596	occipital alpha/theta	0.042	0.00550087	0.796037	0.00621568	occipital alpha/theta	0	0.00102941	0.726275	0.00121066
left_frontal alpha/beta	0.1232	0.0458182	0.110194	0.0984242	0.217412			prefrontal alpha/beta	0.0488205	0.880145	0.0527626	0.0452648	prefrontal alpha/beta	0.12				prefrontal alpha/beta	0.169302
right_frontal alpha/beta	0.330615	0.0661818	0.201091	0.219234	0.425811			left_frontal alpha/beta	0.0458182	0.998842	0.0266271	0.0542304	left_frontal alpha/beta	0.110194				left_frontal alpha/beta	0.0984242
frontal alpha/beta	0.1232	0.0430769	0.110194	0.113366	0.334783			right_frontal alpha/beta	0.0661818				right_frontal alpha/beta	0.201091				right_frontal alpha/beta	0.219234
central alpha/beta	0.119	0.0387692	0.0592941	0.0466667	0.214667			frontal alpha/beta	0.0430769	0.999432	0.0194341	0.0484563	frontal alpha/beta	0.110194				frontal alpha/beta	0.113366
parietal alpha/beta	0.119	0.0387692	0.042	0.0224	0.214667			central alpha/beta	0.0387692	0.982719	0.00919961	0.0176912	central alpha/beta	0.0592941				central alpha/beta	0.0466667	0.618118	0.0408902	0.0153577
left_temporal alpha/beta	0.126	0.0504	0.320627	0.0466667	0.214667			parietal alpha/beta	0.0387692	0.761092	0.0102972	0.00700942	parietal alpha/beta	0.042	0.14348	0.0574037	0.00291509	parietal alpha/beta	0.0224	0.0975805	0.0419865	0.00144554
right_temporal alpha/beta	0.2205	0.0471579	0.194047	0.219234	0.277333			left_temporal alpha/beta	0.0504	0.552479	0.0288117	0.299424	left_temporal alpha/beta	0.320627				left_temporal alpha/beta	0.0466667	0.830079	0.0145256	0.0974238
left_central alpha/beta	0.119	0.0387692	0.0753846	0.0373333	0.214667			right_temporal alpha/beta	0.0471579	0.536894	0.100494	0.0284545	right_temporal alpha/beta	0.194047				right_temporal alpha/beta	0.219234
right_central alpha/beta	0.214884	0.0771556	0.1554	0.130667	0.250444			left_central alpha/beta	0.0387692	0.692517	0.00412916	0.057328	left_central alpha/beta	0.0753846				left_central alpha/beta	0.0373333	0.994629	0.00801393	0.0265504
left_parietal alpha/beta	0.121882	0.0430769	0.0648421	0.0466667	0.2562			right_central alpha/beta	0.0771556				right_central alpha/beta	0.1554				right_central alpha/beta	0.130667
right_parietal alpha/beta	0.214884	0.0430769	0.042	0.0373333	0.217412			left_parietal alpha/beta	0.0430769	0.961947	0.0177542	0.0262077	left_parietal alpha/beta	0.0648421				left_parietal alpha/beta	0.0466667	0.115932	0.115932	0.0143086
occipital alpha/beta	0.214884	0.0430769	0.042	0.0373333	0.217412			right_parietal alpha/beta	0.0430769	0.243206	0.136363	0.0132687	right_parietal alpha/beta	0.042	0.24678	0.166762	0.0168962	right_parietal alpha/beta	0.0373333	0.0297314	0.524532	0.0101238
								occipital alpha/beta	0.0430769	0.365051	0.0881055	0.0140205	occipital alpha/beta	0.042	0.0516575	0.228169	0.00486935	occipital alpha/beta	0.0373333	0.0553317	0.355486	0.00949537
