# Supplementary material for: Cortical and autonomic responses during staged Taoist meditation: Two distinct meditation strategies
Source: PLoS One. 2021 Dec 2;16(12):e0260626. doi: 10.1371/journal.pone.0260626 (PMC8638869; doi:10.1371/journal.pone.0260626)
Supplement: S9 Table — Individual data. (XLSX) [file pone.0260626.s009.xlsx]

## Sheet: answers
Subject ID	group number (0 - novice, 1 - experienced meditator)	age	sex	height, cm	weight, kg	BMI (body mass index), kg/m^2	waist, cm	hip,cm	waist/hip	systolic blood pressure before meditation, mm HG	diastolic blood pressure before meditation, mm Hg	heart rate before meditation, bpm	leading hand	sleep duration at night before experiment, hrs	usual sleep duretion, hrs	experience in playing musical instuments ( 0 - no, 1 -yes)	self-estimated sleepiness before meditation (1 - don't want sleep at all, 10 - very sleepy)	self estimated well-being level before meditation(1 - very bad, 10 - exсellent)	self-estimated mood before meditation (1 - very bad, 10 - excellent)	self-estimated anxiety before meditation (1 - not anxious at all, 10 - very anxious )	duration of regular meditative practice, years	practice time, minutes per week	systolic blood pressure after meditation, mm HG	diastolic blood pressure after meditation, mm Hg	heart rate after meditation, bpm	How easy it was to dive into meditation? (1 - couldb't do it at all, 10 - very easy). Only for experienced meditators.	How deep was meditation state? (1 - couldn't meditate at all, 10 very deep) Only for experienced meditators	How much you were distract? (1 - wasn't distracted at all, 10 - was distracted very much)	self-estimated sleepiness after meditation (1 - don't want sleep at all, 10 - very sleepy)	self estimated well-being level after meditation(1 - very bad, 10 - exсellent)	self-estimated mood after meditation (1 - very bad, 10 - excellent)	self-estimated anxiety after meditation (1 - not anxious at all, 10 - very anxious )
1	1	50	f	168	56	19.8413	69	93	0.741935	126	94	71	right	6	5	0	1	9	9	1	8	420	144	105	70	7	7.5	2	2	8	8	1
2	1	29	m	180	72	22.2222	78	96	0.8125	122	72	71	right	7	6.5	1	1	9	9	2	6	245	127	80	71	3	4	4	1	9	9	1
3	0	38	f	162	84	32.0073	106	114	0.929825	110	70	58	ambidexter	9	6	1	3	9	10	2	0	0	108	79	51			1	5	10	10	1
4	0	41	f	162	74	28.1969	87	121	0.719008	110	76	61	right	8	8	0	1	8	5	2	0	0	113	77	61			3	2	8	8	1
5	1	42	m	168	69.8	24.7307	84	93	0.903226	121	70	67	right	8	8	1	3	8	6	5	20	210	114	72	63	7	5	6	5	8	6	2
6	0	29	f	175	60	19.5918	70	100	0.7	113	80	76	right	6	8	1	1	10	10	3	0	0	100	75	72			3	1	10	10	1
7	0	29	f	174	62	20.4783	66	97	0.680412	107	69	62	right	5	6.5	1	3	8	9	2	0	0	111	72	62			6	3	8	7	2
8	1	41	m	180	80	24.6914	85	103	0.825243	117	72	63	right	7	8	0	2	9	10	1	20	630	108	71	61	8	8	2	1	10	10	1
9	1	49	m	173	75	25.0593	86	101	0.851485	138	83	69	right	7	7	1	2	9	8	1	20	35	147	90	65	10	9	1	2	8	9	1
10	1	29	f	165	56	20.5693	70	98	0.714286	101	67	73	right	5	5	1	2	8	8	1	4	420	110	71	74	6	6	3	3	8	8	3
11	0	39	f	175	73	23.8367	80	110	0.727273	106	69	58	right	7	7.5	0	1	8	8	2	0	0	108	76	59			7	1	7	9	1
12	1	35	m	170	66	22.8374	76	95	0.8	113	64	66	right	7	6.5	1	1	10	10	1	2	420	111	73	66	9	7	2	3	10	9	1
13	0	55	m	182	80	24.1517	91	106	0.858491	162	91	62	right	7	7	0	1	8	10	1	0	0	161	104	64			4	6	8	10	1
14	1	27	f	166	54	19.5965	65	95	0.684211	107	78	65	retrained lefty	6	6	0	1	10	10	1	9	210	110	85	64	9	8	3	7	8	9	1
15	1	52	m	176	67	21.6296	84	96	0.875	116	69	52	right	6	7	0	3	6	7	2	15	75	118	74	57	6	5	4	1	8	8	1
16	1	35	m	178		0	87	101	0.861386	113	72	72	right	7	7	0	8	7	8	2	8	70	103	67	63	5	6	4	8	7	8	2
17	0	37	f	164	54	20.0773	68	94	0.723404	107	81	71	right	8	8	0	2	8	9	2	0	0	111	86	76			4	3	9	9	2
18	1	29	f	155	55	22.8928	78	95	0.821053	101	73	75	right	7	7	1	5	9	8	4	12	120	103	74	66	5	4	7	6	7	7	4
19	1	29	f	167	60	21.5139	75	103	0.728155	100	71	86	right	7	7	1	4	8	9	6	7	60	100	75	81	8	7	9	2	8	9	1
20	0	41	f	167	53	19.0039	70	96	0.729167	112	79	79	right	6.5	7.5	1	7	8	3	10	0	0	108	84	77			4	9	9	8	3
21	1	38	m	183	83	24.7843	88	104	0.846154	117	84	68	ambidexter	8	7	1	2	8	8	2	3	120	129	82	68	6	6	4	2	8	8	2
22	0	35	f	158	83	33.2479	102	113	0.902655	103	71	100	right	10	7	1	2	10	9	2	0	0	88	67	85			5	3	8	6	1
23	0	44	f	165	51	18.7328	65	92	0.706522	101	76	81	right	8	7	0	1	10	10	1	0	0	107	79	72			5	1	10	10	1
24	0	33	m	176	64	20.6612	83	96	0.864583	112	75	85	right	6	7	0	2	9	9	1	0	0	110	75	92			3	5	8	8	1
25	0	27	m	178	83	26.1962	86	105	0.819048	111	83	68	right	8	7	1	1	10	9	2	0	0	114	84	69			5	2	10	9	1
26	0	32	m	172	63	21.2953	80	97	0.824742	142	98	69	right	6	6	0	5	7	7	2	0	0	145	67	66			2	1	7	7	2
27	0	35	m	183	93	27.7703	100	110	0.909091	133	91	84	left	7	8	0	4	8	9	1	0	0	129	88	87			4	3	9	9	1
28	0	25	m	172	96	32.45	102	119	0.857143	122	87	87	right	7	7.5	0	3	9	9	1	0	0	121	91	78			4	2	9	9	1
																								-
