# Supplementary material for: Cortical and autonomic responses during staged Taoist meditation: Two distinct meditation strategies
Source: PLoS One. 2021 Dec 2;16(12):e0260626. doi: 10.1371/journal.pone.0260626 (PMC8638869; doi:10.1371/journal.pone.0260626)
Supplement: S10 Table — Data presented as EEG power and EEG power ratios for every subject. EEG power spectra were computed using the Welch method, using a window size of 1s with no overlap for each meditation stage separately. Next, we averaged power spectral density profiles within the following five bands: Delta: 1–4 Hz, Theta: 4–8 Hz, Alpha: 8–14 Hz, Beta: 14–25 Hz, and Gamma: 25–40 Hz. Additionally, using the obtained stage specific mean band power values, we also computed alpha/theta and alpha/beta EEG power ratios. (XLSX) [file pone.0260626.s010.xlsx]

## Sheet: average_for_further_processing
Subject ID	group number (0 - novice, 1 - experienced meditator)	meditation stage	Fp1 delta	Fp2 delta	F7 delta	F3 delta	Fz delta	F4 delta	F8 delta	T7 delta	C3 delta	Cz delta	C4 delta	T8 delta	P7 delta	P3 delta	Pz delta	P4 delta	P8 delta	O1 delta	O2 delta	Oz delta	Fc5 delta	Fc6 delta	Cp5 delta	Cp1 delta	Cp2 delta	Cp6 delta	Po3 delta	Po4 delta	Fc1 delta	Fc2 delta	Fp1 theta	Fp2 theta	F7 theta	F3 theta	Fz theta	F4 theta	F8 theta	T7 theta	C3 theta	Cz theta	C4 theta	T8 theta	P7 theta	P3 theta	Pz theta	P4 theta	P8 theta
1	1	1	2669.32	2335.72	1400.44	4924.69	5386.67	3343.62	2620.45	476.264	2588.55	4935.34	3406.62	1776.48	890.894	2662.74	3465.17	4311.72	3283.94	1455.14	2328.23	1428.97	2092.42	2531.81	1334.65	3353.39	3900.27	2739.87	2446.92	3404.23	5173.03	4663.37	1012.61	1134.31	511.69	1752.23	2333.58	1830.16	1250.83	279.912	1246.9	2105.88	1622.92	1025.71	491.389	1393.22	1751.61	2449.36	2231.08
1	1	2	2452.5	2815.14	1265.21	3865.83	4607.49	3734.62	4056.11	918.14	2861.19	3641.77	3054.39	2749.33	3003.97	3285.63	3646.39	5014.08	4632.04	4927.01	6222.58	4191.54	2018.24	3591.87	2035.84	3285.13	3246.97	3041.31	6155.98	5875	3399.49	4379.2	1332.93	1448.59	684.365	2272.27	2768.09	2164.96	1696.29	309.598	1421.66	2175.6	1710.67	1401.27	668.388	1745.02	2003.12	2675.7	2147.49
1	1	3	2258.6	4924.58	1068.62	3471.56	4736.32	6178.05	11568.8	655.253	2927.13	4078.73	4473.23	4883.12	2694.77	3174.11	4042.94	6505.42	7504.7	3325.43	8300.74	4227.78	2373.48	5286.4	1950.64	3399.28	4358.22	5376.47	4124.24	7469.83	3777.67	5081.24	1064.35	1070.37	545.888	1823.73	2228.46	1507.11	1208.69	339.938	1190.07	1941.24	1441.39	897.342	539.239	1358.06	2132.99	2696.9	2250.44
1	1	4	1376.46	2122.83	728.152	2512.2	3223.5	3061.58	4319.65	647.136	2234.67	3149.97	2744.36	2014.53	1275.39	2444.18	3182.22	3730.23	3800.87	2126.72	3932.35	2329.18	1613.8	2452.92	1534.55	2638.47	2933.28	2721.85	3116.33	3934.94	2733.05	3309.42	1290.15	1310.25	669.846	2272.84	2892.07	2089.65	1216.97	330.245	1311.77	2128.89	1583	963.113	411.335	1045.59	1542.18	2142.23	1867.35
1	1	5	1831.76	2995.33	924.741	2833.33	3934.42	4181.27	6868.99	513.322	2568.2	3284.24	3169.82	2323.81	2706.56	2534.5	3071.02	4651.38	6807.44	3518.11	6530.76	3442.24	1526.09	2815.5	1502.57	2808.78	2850.92	3346.1	4123.89	5158.99	3322.8	3863.55	1343.54	1463.71	657.326	2155.78	2865.28	2244.55	1513.97	292.057	1317.77	2277.76	1853.7	1147.88	577.137	1443.67	1810.88	2324.13	2510.94
1	1	6	1373.89	1808.86	728.123	2441.17	3051.95	2400.35	3180.45	462.884	2073.59	3132.29	2118.15	1264.72	1316.43	2608.52	3111.92	3874.9	4258.03	2250.13	3932.95	2268.19	1435.01	1675.88	1207.58	2604.71	2935.87	2056.02	3343.33	4109.07	2757.01	2838.53	1264.33	1457.09	604.22	1917.32	2719.33	2203.46	1453.58	250.745	1328.8	2181.39	1705.16	1048.07	827.014	1276.54	1675.55	2282.51	2087.96
1	1	7	1449.1	1836.87	747.238	2401.36	3142.08	2578.77	2645.31	429.311	1951.02	3026.02	2450	1351.86	945.924	2552.23	2954.15	4510.8	2945	1727.17	3203.5	1822.88	1460.85	2032.67	1215.44	2392.59	2762.23	2290.3	2887.14	4121.05	2757.03	3083.96	1024.2	1140.02	508.839	1731.2	2379.49	1820.21	1188.43	289.28	1213.37	2055.97	1520.72	966.341	510.802	1219.97	1690.06	2116.56	1765.58
1	1	8	1594.03	2280.35	790.388	2468.16	3280.2	3021.95	3350.41	482.521	1988.43	3299.32	2625.13	2036.2	986.19	2523.21	2932.96	4284.65	3700.6	1567.46	2624.5	1541.99	1467.07	2649.2	1407.19	2598.65	3000.36	2613.28	2631.53	3688.46	2768.13	3239.23	1445.82	1493.91	721.26	2328.34	3141.57	2335.47	1354.23	304.207	1561.18	2508.03	2037.6	1072.59	628.628	1594.56	2176.94	3340.05	3213.48
1	1	9	1315.13	1435.81	709.682	2518.86	2996.1	2192.02	1851.22	548.558	2405.2	3373.12	2705.47	1648.55	1002.09	2597.04	3225.74	4087.17	3001.16	1317.11	2070	1287.53	1657.73	2085.38	1654.42	2951.94	3396.39	2450.43	2338.71	3278.78	2952.26	2896.93	1103.89	1093.2	571.262	1887.32	2439.21	1726.54	987.996	237.634	1211.22	1973.64	1489.11	838.044	587.568	1118.73	1504.12	2613.1	2727.27
1	1	10	1838.35	2381.29	924.54	2856.24	4031.67	3502.66	3186.12	502.132	2345.35	3688.06	3177.19	2012.69	1361.93	3179.68	3610.88	5597.9	4841.23	2456.53	3084.07	2119.19	1783.3	2534.13	1369.63	3062.2	3520.37	3244.52	4028.82	4727.84	3416.47	4034.35	1142.75	1159.36	550.719	1868.79	2457.83	1728.39	1068.06	281.474	1349.07	2027.55	1623.43	874.642	693.843	1907.99	2501.64	3302.52	2215.42
1	1	11	1611.73	2257.19	797.315	2365.83	3396.31	3018.05	3165.96	595.614	1987.05	3001.31	2467.92	1943.85	1118.14	2555.95	3173.77	4195.07	3380.31	2131.28	2956.23	1975.72	1592.23	2492.42	1456.12	2624.83	2849.23	2293.61	3326.75	3948.65	2651.56	3122.9	1222.23	1259.49	625.51	2000.55	2535.64	1848.06	1231.41	283.962	1345.49	2038.32	1551.91	947.561	826.027	1626.91	1978.75	2946.75	2508.26
1	1	12	1437.42	1763.43	717.757	2291.29	2981.92	2417.46	2212.84	532.983	1706.34	2977.12	2272.41	1517.52	938.309	2363.21	3256.26	4326.29	3728.6	1763.65	2847.4	1791.52	1334.43	1911.44	1266.79	2492.54	2867.45	2155.06	2828.83	4124.07	2447.74	2889.53	1286.54	1248.09	666.559	2211.73	2748.57	1897.21	1178.75	333.617	1490.1	2269.84	1666.08	1075.71	674.068	1378.54	1893.23	2674.12	2558.64
1	1	13	1344.61	1664.51	700.615	2189.6	2671.43	2192.55	2505.14	468.273	1588.3	2464.35	2154.09	1561.65	972.174	2583	2491.36	3747.14	3037.41	1917.22	2250.49	1637.43	1294.15	1957.74	1205.2	2017.37	2396.8	2202.08	2755.58	3243.67	2341.9	2460.28	1229.87	1169	629.088	2070.45	2637.42	1774	1045.27	268.2	1271.72	1908.15	1416.06	939.247	474.139	1143.74	1502.32	2355.57	1902.27
1	1	14	1544.68	1971.14	812.868	2740.96	3572.97	2965.28	2856.49	527.079	2386.62	3090.14	2436.48	1755.31	1153.29	3119.7	3591.76	4448.3	2875.29	2529.6	2995.63	2161.25	1771.77	2184.61	1528.71	2885.61	3058.44	2290.4	4134.2	3954.9	3128.35	3357.58	932.784	973.039	472.259	1496.38	2030.82	1511.35	934.275	252.56	1036.86	1640.24	1277.9	903.81	649.907	1263.55	1602.5	2605.01	2596.89
1	1	15	1811.02	2308.91	988.94	3116.07	3598.08	3145.24	3278.72	648.936	2156.25	3323.34	2618.3	2352.7	1214.8	2566.55	3163.12	4275.15	3592.11	1930.86	2689.98	1792.24	1970.42	2742.45	1576.62	2702.07	2971.73	2560.03	3039.99	3799.61	3054.83	3377.51	1471.98	1450.53	806.562	2578.94	2909.77	2076.9	1396.49	374.345	1732.85	2403.93	1875.68	1085.86	772.987	1722.44	2163.47	3304.36	2913.99
1	1	16	1536.3	2068.22	822.253	2586.47	3020.7	2648.72	3274.77	578.619	2050.27	3368.84	2658.1	2153.02	1114.98	2485.93	3143.89	4056.33	2570.16	2019.86	2345.12	1760.22	1662.73	2456.74	1436.25	2788.27	3246.81	2494.19	3149.24	3278.54	2731.39	3033.28	1411.94	1299.34	749.72	2441.07	2890.68	1903.83	1222.55	370.069	1468.05	2271.65	1631.22	1008.37	577.626	1344.52	1817.02	2410.34	1931.5
2	1	1	7547.63	4450.17	2610.75	1971.74	3334.33	2463.72	920.495	226.825	1692.83	2546.65	1931.43	211.224	1032.71	4912.68	2902	5320.36	1490.96	1616.06	3681.29	1559.84	937.446	711.126	1288.73	2428.15	2452.72	1436.88	3896.3	3697.68	2426.53	2693.52	1061.41	821.212	380.63	603.963	1139.22	827.524	202.306	82.3758	649.425	1003	712.241	82.021	423.463	1725.35	1085.44	2240	584.252
2	1	2	8614.7	4988.44	3152.82	2049.14	3437.48	2597.57	1103.15	205.324	1612.2	2747.78	1954.78	211.896	1315.85	4174.55	2937.28	4735.44	1570.45	1690.78	3359.68	1571.48	919.831	817.862	1106.89	2366.63	2614.13	1551.68	3833.91	3375.24	2340.83	2674.26	1044	786.469	386.488	570.087	1067.13	772.872	199.613	75.7718	537.296	936.135	617.396	79.6587	454.29	1483.19	932.822	2154.57	711.846
2	1	3	2997.05	2212.95	1175.64	1643.25	2810.65	2134.66	578.77	185.815	1743.01	2834.26	1896.49	166.268	1106.37	4079.92	2952.39	4396.77	1593.77	1815.68	3539.94	1789.5	812.527	650.155	1093.06	2516.06	2570.19	1349.53	4176.79	3553.41	2311.79	2694.65	616.605	555.375	231.874	500.82	931.097	669.62	147.786	60.5927	482.848	888.875	547.736	67.3203	379.248	1276.2	807.63	1674.25	563.585
2	1	4	2349.14	1805.74	857.362	1500.54	2839.17	2011.27	424.372	140.242	1460.43	2552.36	1717.36	148.495	871.722	3388.26	2291.32	3870	1432.64	1306.12	2804.04	1277.35	632.747	555.915	894.719	2006.54	2220.9	1351.27	3021.53	2815.56	2215.88	2487.35	538.864	502.057	211.053	487.256	921.954	656.901	144.513	66.9912	548.789	950.969	594.858	70.0422	421.193	1523.11	980.89	1670.62	583.216
2	1	5	1986.23	1578.04	720.691	1195.78	2314.85	1660.49	376.858	119.664	1179.84	2097.13	1462.22	151.797	775.872	2985.76	2216.53	3897.33	1220.23	1291.32	2693.09	1243.23	517.982	473.109	755.461	1667.09	2030.52	1106.43	3124.24	2703.9	1745.73	1965.62	459.874	465.721	193.054	474.473	884.612	623.623	126.744	77.7457	515.18	860.25	556.703	67.3742	337.314	1291.1	914.013	1798.51	712.817
2	1	6	1918.01	1478.29	670.069	1158.78	2221.38	1628.42	361.659	141.437	1342.25	2320.53	1623.02	147.742	918.278	3525.1	2584.04	3417.67	1112.3	1292.34	2407.11	1172.25	519.203	483.129	947.699	2080.61	2150.44	1066.12	3126.82	2419.01	1870.01	2117.52	584.851	566.19	223.023	543.441	1029.19	742.435	150.888	68.9221	565.933	974.978	589.946	61.907	354.671	1109.57	882.973	1453.64	537.305
2	1	7	4157.06	2746.54	1539.84	1630.51	2855.29	2121.04	659.762	187.155	1640.39	2716.68	1915.21	216.392	1133.36	4166.18	2732.03	3771.3	1284.26	2457.34	4013.42	2417.17	750.992	664.482	1149.11	2378.79	2869.67	1362.05	6005.81	4022.28	2181.16	2505.35	799.961	642.35	308.669	536.572	971.261	693.56	158.433	80.4684	556.013	885.492	568.956	65.769	407.177	1331.91	879.54	1725.63	607.709
2	1	8	2569.02	2069.36	962.624	1827.54	3261.68	2280.31	498.514	188.446	1737.76	2876.21	1803.3	185.427	933.595	3918.29	2583.69	3143.74	1399.26	2056.22	2827.38	1794.42	844.355	633.442	1025.45	2262.44	2186.53	1093.85	5138.16	2836.16	2632.93	2745.1	598.153	604.838	247.74	625.357	1182.72	829.171	163.795	90.8396	614.915	1110.73	693.002	90.2012	412.246	1420.4	962.015	1763.53	833.039
2	1	9	4907.89	2844.11	1770.03	1465.81	2315.03	1735.25	640.245	188.915	1354.82	2230.06	1349.94	183.886	934.433	3789.42	2436.29	3626.64	1130.09	1945.72	2586.91	1426.76	718.322	533.282	1040.95	2033.4	1998.34	1003.3	5766.14	2597.91	1927.05	2138.44	1675.65	1117.17	638.806	730.371	1248.17	922.286	280.984	90.2143	702.384	1235.81	782.736	88.2393	402.478	1447.34	1406.03	2078.14	729.717
2	1	10	3916.81	2518.4	1363.37	1679.49	3100.69	2307.01	541.013	166.683	1421.72	2715.43	1926.46	170.674	839.436	3645.7	2892.03	3990.33	1614.87	1627.92	3247.44	1648.09	688.841	600.543	906.195	2186	2479.27	1288.95	3951.43	3259.58	2217.5	2764.25	752.05	617.281	292.048	535.817	996.92	703.149	158.482	70.63	579.33	973.658	653.054	69.77	354.749	1259.14	971.938	1833.57	612.513
2	1	11	5196.83	3192.53	1842.46	1714.5	2975.96	2134.61	696.517	198.756	1523.7	2506.45	1672.11	190.397	962.892	2916.95	2517.05	3589.47	1311.53	1418.09	3158.78	1574.32	796.749	620.282	923.977	2074.44	2238.86	1370.95	3079.9	3168.88	2300.96	2461.63	876.702	679.273	330.913	572.288	1070.64	742.955	169.274	70.9221	575.999	980.442	600.637	60.3073	358.232	1165.32	895.412	1391.79	476.05
2	1	12	5951.4	3438.45	2143.06	1836.41	3252.04	2351.48	727.818	297.76	2557.94	3398.25	2573.12	257.475	2022.01	4462.45	3912.65	6366.39	2964.15	2412.14	4403.89	2402.36	1093.35	778.205	1463.74	3061.4	3236.35	1961.11	5173.63	4419.22	2982.03	2958.1	1031.82	736.372	394.642	585.916	1118.27	783.296	176.648	69.4829	585.923	963.065	708.437	72.2994	391.441	1097.44	976.577	1650.99	520.96
2	1	13	6408.43	3911.33	2351.16	2266.7	3630.85	2586.04	794.117	321.084	2081.93	3103.13	1907.83	159.151	1434.91	3548.38	2746.24	3434.52	1931.49	2028.32	3120.98	1822.92	1178.87	688.137	1186.29	2507.65	2324.01	1244.31	4689.06	3129.17	2938.26	2906.64	844.337	647.443	307.455	504.576	939.934	669.571	160.655	70.1836	486.696	915.471	642.908	66.2061	398.342	994.111	891.429	1549.27	508.621
2	1	14	4147.65	2589.09	1585.77	1542.35	2795.14	2036.06	625.413	141.594	1368.74	2625.09	1841.33	160.016	1103.19	4038.09	2876.05	4595.21	1647.66	1633.35	3368.89	1582.77	667.802	610.503	962.984	2167.91	2566.95	1432.21	3679.32	3384.69	2182.16	2515.02	857.578	713.107	328.161	594.098	1093.52	803.592	185.539	87.355	573.461	1043.69	717.421	89.3233	444.868	1509.64	1282.41	2393.71	860.078
2	1	15	22339.6	10916	8159.92	2850.97	3656.23	2815.6	2167.81	362.322	1577.66	2255.32	1615.86	245.704	1233.79	4356.85	2698.61	4467.32	1459.5	1704.48	3376.97	1571.52	1518.42	958.653	1252.8	2162.93	2221.83	1356.69	3882.3	3390.2	2329.62	2348.1	3648.42	1970.21	1335.93	772.831	1241.55	891.849	406.95	102.714	593.075	929.591	592.86	81.3191	453.734	1537.43	1006.94	2075.53	669.987
2	1	16	19621.4	9845.83	7066.33	2792.72	4136.71	3278.08	2063.62	255.053	1688.96	2847.07	2141.08	272.462	1157.03	4870.31	3638.11	5410.35	1399.63	1966.99	3797.89	1875.22	1312.92	1103.69	1194.62	2605.19	3004.97	1525.93	4700.99	3812.59	2693.62	3181.66	2693.35	1569.2	1000.1	753.892	1303.38	961.833	340.641	94.4278	635.179	1109.95	739.532	75.9254	375.854	1460.37	1244.9	2268.5	800.772
3	0	1	569.932	646.201	652.962	1485.72	2185.91	1664.58	454.959	684.931	1516.37	2657.86	1678.29	414.246	1590.22	2205.47	2570.41	2145.36	1086.67	1840.74	1458.85	1590.95	781.067	637.968	1183.94	2360.86	2185.51	1049.32	2129.5	2027.66	1969.37	2291.89	295.19	348.889	255.03	725.371	1145.85	751.748	196.905	236.945	605.628	1111.49	742.923	169.099	559.298	830.607	1160.04	1043.37	475.134
3	0	2	612.998	684.006	666.098	1549.76	2348.08	1617.5	414.785	639.295	1536.22	2762.58	1697.81	320.786	1394.39	2260.6	2649.1	2309.2	1121.12	1752.58	1472.25	1456.78	816.669	577.448	1187.27	2293.54	2301.71	996.89	2224.3	1955.44	2104.88	2292.94	302.975	353.319	260.611	764	1222.01	802.539	194.532	263.504	863.736	1435.46	822.395	170.671	592.281	1386.27	1775.68	1182.84	476.956
3	0	3	578.31	673.14	588.232	1524.34	2371.97	1630.38	447.535	548.904	1593.98	2803.79	1795.47	419.035	1411.7	2141.63	2893.06	2135.99	1057.72	1539.91	1336.75	1420.34	780.078	665.762	1274.52	2450.29	2356.06	1163.64	2062.05	1917.25	2189.75	2284.28	242.882	284.702	221.104	619.568	969.558	643.445	167.165	226.901	709.836	1149.6	668.189	167.214	602.468	1347.5	1751.86	1104.94	458.039
3	0	4	598.655	685.559	759.272	1706.64	2395.75	1685.41	508.838	666.677	1586.43	2595.25	1735.86	445.26	1469.41	2048.42	2388.92	1844.27	985.073	1497.06	1284.84	1280.88	897.102	670.658	1271.92	2183.71	2109.42	1127.71	1949.58	1541.93	2195.5	2294.64	277.371	333.123	226.567	703.145	1148.64	776.88	196.201	207.138	705.175	1230.43	762.158	184.283	580.079	1143.75	1501.79	1078.25	454.193
3	0	5	721.444	826.14	759.946	1876.69	3000.73	2062.23	520.472	737.385	1988.56	3382.01	2107.7	430.712	1480.52	2434.01	2981.97	2202.26	1047.55	1610.88	1308.75	1428.8	1011.58	773.324	1387.14	2706.81	2584.27	1174.54	2280.16	1962.23	2797.69	2937.02	250.42	302.869	225.071	620.871	985.483	690.385	179.845	238.975	646.162	1043.4	655.186	153.947	673.888	1075.45	1386.7	919.382	426.297
3	0	6	619.341	676.451	922.759	1813.52	2191.3	1540.68	524.948	732.548	1460.61	2560.28	1568.47	388.258	1578.34	2110.14	2579.45	1817.52	833.213	1645.22	1229.52	1340.45	957.828	599.134	1201.6	2207.87	2044.69	940.441	2038.42	1604.39	2041.03	2042.48	265.878	303.281	235.193	686.786	1049.92	663.29	174.408	241.688	737.525	1217.28	698.998	161.102	658.272	1316.46	1611.69	1052	459.042
3	0	7	745.374	877.221	575.645	1877.32	3350.08	2242.6	498.347	613.863	2203.63	4184.31	2550.05	414.609	1709.41	2841.37	3651.78	2705.49	1051.01	1878.72	1664.71	1704.91	903.497	830.87	1679.33	3351.44	3246.49	1339.19	2485.75	2176.68	3188.32	3400.36	307.966	358.001	251.639	784.533	1249.65	833.435	211.048	246.646	770.978	1346.92	777.803	182.772	661.878	1293.04	1649.78	1154.41	461.63
3	0	8	589.016	710.695	632.217	1561.74	2464.26	1703.08	468.363	574.179	1482.71	2822.88	1746.59	381.455	1480.1	2221.17	2769.95	2074.29	961.421	1633.88	1252.39	1459.35	781.468	655.923	1189.04	2300.84	2323	1056.63	2028.01	1759.98	2173.37	2374.93	280.654	343.515	241.405	696.012	1154.35	802.824	196.144	253.647	785.377	1385.43	859.306	188.169	678.51	1266.21	1755.19	1238.08	480.01
3	0	9	652.316	682.748	979.523	1964.65	2226.7	1603.86	578.415	872.41	1704.13	2489.3	1642.01	463.764	1579.81	2189.69	2456.17	2090.45	1092.36	1496.78	1387.83	1263.8	1096.87	671.554	1237.08	2151.85	2109.7	1083.11	2058.94	1746.03	2258.63	2116.57	362.37	409.28	303.184	888.867	1320.29	874.739	246.88	268.705	802.04	1413.52	817.655	210.223	677.805	1189.96	1591.15	1132.7	610.936
3	0	10	718.717	973.017	671.118	1794.58	3436.56	1552.13	399.069	718.485	1648.92	2682.61	1680.07	400.551	1703.74	1971.54	2457.25	1874.3	1002.02	1576.23	1151.96	1239.45	876.469	581.405	1338.18	2237.59	2175.24	1053.9	1868.88	1584.71	2234.35	2087.59	303.277	368.014	252.853	741.95	1233.06	764.586	198.866	271.395	732.021	1240.33	699.905	172.415	646.341	1120.06	1350.22	917.424	465.201
3	0	11	576.582	667.415	677.292	1643.58	2348.32	1643.99	466.648	715.837	1639.61	2680.27	1894.85	483.092	1584.37	2380.89	2871.16	2159.17	1147.35	1730.73	1421.6	1483.36	881.77	684.877	1375.07	2428.78	2365.55	1259.65	2259.53	1856.09	2197.6	2268.47	316.586	373.656	279.622	790.089	1222.56	830.731	226.594	281.241	754.702	1333.83	875.157	198.561	717.969	1074.33	1574.55	1092.88	548.429
3	0	12	614.409	680.679	914.084	1871.22	2505.48	1688.44	480.205	947.314	1784.74	2939.92	1972.71	475.967	1970.38	2669.96	2850.18	2410.55	1279.29	1928.51	1532.06	1578.18	1060.41	693.552	1670.69	2536.66	2487.31	1356.15	2565.83	2307.28	2369.84	2431.76	278.735	307.005	259.596	687.468	1015.48	694.779	187.889	274.478	747.238	1258.31	763.546	173.736	793.3	1301.95	1708.72	1246.01	565.484
3	0	13	678.056	772.462	634.818	1748.75	2718.78	1773.18	429.682	747.181	1970.35	3215	1905.48	354.009	2216.71	2987.42	3329.84	2396.59	1161.74	2097.1	1459.32	1656.77	996.058	650.263	1865.39	2806.47	2718.26	1087.16	2824.66	2165.26	2561.76	2544.76	312.36	376.307	246.599	710.193	1133.39	780.263	234.429	247.813	772.936	1393.34	904.14	197.805	992.879	1626.38	1996.16	1281.69	648.954
3	0	14	579.102	694.505	627.859	1613.88	2472.52	1653.02	458.138	590.499	1696.27	3024.19	1907.34	343.162	1921.16	2959.06	3443.86	2888.15	1133.54	2198.83	1646.03	1712.74	847.25	625.336	1481.49	2676.23	2634.73	1065.76	2969.28	2518.4	2305.58	2414.15	276.302	338.816	246.041	661.446	1040.99	766.067	218.991	270.129	787.171	1288.29	817.694	190.451	820.777	1625.47	1985.66	1468.75	615.583
3	0	15	669.334	790.701	677.401	1762.67	2669.38	1936.1	532.243	732.17	1927.23	3179.2	2161.67	505.856	1990.91	2884.35	3211.71	2597.5	1181.11	2077.54	1417.12	1602.48	969.039	806.476	1656.84	2786.26	2682.16	1364.68	2688.99	2208.62	2531.38	2703.3	343.846	390.017	299.209	869.937	1298.24	899.877	243.476	327.73	978.172	1648.31	993.192	213.213	892.111	1659.81	2263.72	1529.81	607.562
3	0	16	578.208	692.122	586.928	1489.71	2457.32	1707.47	437.445	722.589	1907.03	3373.07	2178.35	447.132	2105.38	3043.41	3888.52	2813.81	1234.24	2262.38	1718.21	1756.63	842.026	700.424	1552.07	2978.01	3000.37	1275.48	2850.69	2364.11	2318.52	2615.75	352.358	405.118	332.426	900.499	1308.6	867	253.003	347.354	948.941	1539.03	995.723	234.073	965.891	1569.08	2211.56	1603.83	696.577
4	0	1	1861.9	905.48	957.132	1619.98	1692.06	1799.96	559.33	2753.88	1463.81	2148.1	1408.57	1378.25	1218.57	1385	1793.61	1727.58	1133.79	1295.57	959.383	1288.85	1251.33	1132.61	1584.31	1787.92	1675.94	1147.93	1567.63	1480.82	2417.43	2358.62	578.285	459.052	395.694	779.835	686.719	662.245	230.938	1850.69	725.753	689.835	387.181	534.755	815.124	651.473	602.756	415.212	397.745
4	0	2	2495.11	973.615	1115.97	1712.17	1640.63	2079.74	513.78	2526.79	1402.62	1771.13	1139.87	1012.62	1324.29	1286.22	1511.53	1429.46	1213.63	1308.63	995.624	1444.6	1303.65	1018.05	1558.93	1533.19	1403.64	979.894	1477.87	1423.81	1951.89	1847.45	577.064	422.549	412.124	797.963	696.444	653.805	218.485	1420.22	721.037	808.092	497.767	484.531	709.489	677.635	721.441	564.66	450.896
4	0	3	1226.75	805.563	710.515	1413.69	1427.23	1610.77	491.156	2042.48	1115.63	1562.54	971.732	872.333	1015.11	950.888	1279.55	1263.1	874.837	930.006	708.921	857.319	1025.38	865.662	1202.65	1212.61	1223.23	768.518	1112.96	1086.02	2133.9	1661.51	354.017	303.374	318.414	662.56	512.078	521.841	169.855	1235.24	694.244	673.516	413.401	426.259	634.232	599.791	647.589	475.32	338.431
4	0	4	1167.43	740.025	777.349	1512.01	1415.61	1428.36	412.733	2303.85	1321.15	1860.23	1100.4	895.313	944.218	1145.05	1462.38	1325.14	770.64	946.984	686.434	887.321	1183.76	786.823	1336.38	1596.68	1407.89	814.448	1166.5	1160.8	2319.86	1795.25	432.807	358.76	330.342	776.749	635.055	663.403	193.529	1196.92	629.332	750.68	492.442	404.688	688.175	584.85	630.956	516.336	385.358
4	0	5	1379.85	665.436	698.596	1207.43	1237.03	1390.78	387.444	2056.19	1256.73	1630.44	963.926	830.183	1062.82	1295.64	1572.28	1206.36	758.138	1146.38	774.937	1015.24	1060.2	766.237	1404.03	1555.9	1312.76	717.6	1317.78	1301.39	1677.72	1540.82	398.304	354.824	318.058	716.446	620.481	552.85	177.919	1019.05	727.397	777.384	418.031	364.371	619.511	623.145	701.848	505.525	323.436
4	0	6	1213.91	703.138	695.556	1260.03	1295.26	1154.85	377.613	1920.63	1080.92	1436.78	932.305	929.757	1070.97	1125.13	1424.49	1216.14	742.136	1220.95	725.105	988.044	930.914	686.441	1187.83	1317.72	1281.54	785.575	1357.98	1165.68	1624.7	1327.45	408.57	317.392	331.298	703.13	559.379	524.097	158.923	1051.55	749.033	743.965	431.604	469.854	627.464	713.635	737.781	543.832	318.268
4	0	7	1299	826.893	742.914	1355.2	1441.37	1290.34	399.817	1988.72	1312.64	1536.26	917.466	710.422	935.286	1286.97	1517.31	1111.35	907.464	1127.47	749.252	951.308	1135.47	669.286	1387.86	1600.76	1337.35	784.165	1262.97	1164.72	1530.69	1419.82	423.281	321.835	282.852	659.531	538.27	450.316	148.601	775.601	586.123	536.082	350.146	279.439	448.836	484.73	535.178	455.532	322.287
4	0	8	1208.44	755.055	664.66	1544.18	1382.54	1364.45	420.019	1695.41	1317.57	1702.34	1028.3	747.216	1107.17	1338.12	1638.04	1292.87	782.382	1258.59	825.317	1100.74	1000.93	731.91	1297.1	1511.39	1420.86	719.251	1487.34	1371.04	1634.52	1509.38	395.21	347.644	322.674	777.759	615.44	581.948	174.789	954.222	698.094	728.411	494.006	358.538	565.275	669.658	701.499	580.64	355.258
4	0	9	1162.28	649.55	613.201	1188.51	1067.02	1011.55	333.567	1425.2	1130.64	1394.17	764.94	681.71	1219.34	1353.06	1377.14	1166.75	827.801	1263.64	828.3	1128.9	875.773	572.758	1243.2	1421.01	1098.34	633.595	1539.38	1220.69	1472.42	1159.77	530.768	294.345	419.666	825.269	534.649	459.673	154.76	945.73	710.417	532.959	366.088	339.009	635.597	697.782	578.658	454.061	288.241
4	0	10	1454.57	964.94	819.04	1509.16	1474.61	1501.77	463.613	2272.4	1496.32	1817.25	1048.42	861.206	1507.72	1632.89	2194.17	1676.09	960.573	1717.76	1098.59	1476.24	1216.95	727.903	1615.21	1887.9	1703.9	863.908	2052.89	1870.93	1662.94	1593.87	512.844	383.508	413.893	843.372	643.504	567.576	181.581	1798.71	833.105	922.35	542.023	450.745	774.601	791.352	959.29	726.457	573.426
4	0	11	1142.22	801.838	643.795	1470.99	1390.51	1371.66	452.991	1611.25	1317.02	1584.12	921.012	884.358	1182.67	1378.17	1607.23	1246.2	849.205	1382.55	968.421	1252.39	986.025	771.695	1263.06	1532.43	1279.52	693.477	1647.99	1545.45	1683.07	1489.41	500.356	399.495	380.679	911.36	712.908	668.279	200.693	980.309	830.344	869.845	474.263	490.674	659.878	818.6	934.454	670.495	424.309
4	0	12	1792.32	1065.21	937.247	1940.98	1851.86	1541.28	542.141	1874.66	1669.78	2344.43	1340.44	979.392	1538.52	1880.32	2445.09	2121.08	1479.76	2190.31	1624.36	2085.17	1331.54	886.511	1595.85	2098.29	2001.43	1122.19	2671.4	2707.25	2195.28	1980.79	630.735	471.89	438.266	943.086	798.173	748.709	224.68	1062.59	905.724	1072.85	674.821	487.41	752.743	927.436	1252.15	1106.67	648.94
4	0	13	1529.64	871.789	872.157	1504.85	1461.61	1263.06	443.29	1730.98	1782.55	2045.42	1109.85	791.61	1397.84	2025.86	2576.9	1910.09	1273.58	1781.21	1470.06	1873.03	1173.07	682.02	1559.91	2270.87	1899.26	907.211	2384.66	2696.61	2000.16	1510.52	630.936	486.091	397.011	783.411	788.016	838.752	247.645	1117.6	1133.53	1065.83	626.423	409.566	845.431	987.074	1000.75	793.127	520.658
4	0	14	1127.21	797.491	570.109	1398.6	1356.01	1367.17	410.316	1372.4	1518.63	2017.27	1177.5	752.352	1290.03	2002.34	2519.53	1957.26	1112.13	2125.35	1548.48	2102.21	867.66	718.325	1308.03	2087.61	1893.72	836.969	2765.73	2697.86	1768	1624.87	452.926	371.221	335.633	774.742	606.647	578.604	192.345	1031.41	753.107	825.41	475.91	325.562	804.309	966.768	1058.78	786.181	495.008
4	0	15	1478.88	806.802	821.234	1791.02	1469.26	1247.38	406.258	1570.76	1517.74	1885.02	1048.56	867.973	1426	1832.07	2207.83	1706.21	1153.99	1952.1	1470.03	1998.07	1116.31	704.811	1381.43	1868.62	1596.2	845.013	2676.93	2529.26	1867.59	1571.33	542.976	482.578	403.218	1021	855.791	741.798	235.463	1086.05	910.381	1004.44	549.749	390.546	784.437	890.259	996.268	815.843	569.413
4	0	16	1989.03	1085.69	1130.67	2246.66	1880.97	1703.04	566.911	2370.21	2170.34	2429.91	1411.62	970.216	2099.41	2581.1	3041.74	2711.93	1825.42	2892.15	2297.67	2917.14	1565.21	889.164	2064.57	2637.33	2234.59	1181.32	3682.64	3918.43	2517.56	2016.69	1191.9	481.705	747.229	1263.5	782.198	654.546	221.397	1274.57	1173.15	991.887	612.563	599.011	981.295	1392.78	1638.06	1153.42	769.607
5	1	1	697.811	676.949	593.789	1554.06	1308.13	1068.98	1185.78	751.398	1282.7	1458.93	901.744	375.574	1007.63	1274.38	1420.58	1002.44	466.991	1049.45	890.783	824.554	795.154	577.561	1270.71	1372.76	1426.2	372.354	1185.37	1162.29	1515.13	1245.56	434.614	411.575	356.017	800.039	818.757	565.831	353.881	378.561	535.559	651.966	390.87	133.873	440.727	475.526	582.697	391.138	286.874
5	1	2	832.929	791.087	683.331	1714.02	1599.57	1404.77	803.456	762.411	1079.42	1480.51	990.215	291.647	769.891	1101.08	1316.69	900.137	380.41	971.413	693.286	629.068	796.503	520.283	990.894	1355.87	1308.16	432.829	1017.7	909.147	1684.24	1435.61	343.097	339.939	270.475	671.052	693.611	515.668	270.427	278.817	504.306	671.868	419.496	113.041	353.512	465.045	629.067	381.063	194.47
5	1	3	1922.6	1472.5	1618.06	3585.4	3054.38	3073.1	1704.14	1359.49	1779.84	2207.17	1800.9	467.54	1123.07	1394.03	1517.22	1145.54	579.393	1143.58	926.489	852.497	1775.3	651.733	1488.91	1883.79	1682.96	581.375	1210.66	1074.92	2577.59	2357.82	447.075	407.423	381.24	782.272	858.63	562.342	302.78	446.054	527.762	673.03	417.146	129.949	326.856	422.243	539.372	316.094	188.476
5	1	4	1015.23	868.087	839.566	1922.54	1726.05	1612.05	1001.58	801.351	1174	1397.85	1040.21	297.821	791.044	931.803	1053.98	861.179	426.56	823.126	672.559	602.746	967.419	488.435	1044	1187.03	1158.11	383.139	790.458	941.853	1553.26	1399.4	283.503	297.678	212.026	525.179	608.493	445.417	246.79	231.838	365.054	531.611	354.596	106.366	307.676	368.073	529.459	326.708	167.975
5	1	5	1250.49	1088.7	939.089	2330.95	2386.06	2106.39	983.123	928.936	1327.79	1738.67	1270.53	298.174	904.641	1184.56	1344.73	990.023	478.031	905.761	627.729	572.341	1099.34	516.137	1159.36	1460.42	1396.34	473.375	1014.88	1004.3	2059.72	1837.97	361.836	337.304	277.393	690.288	706.803	506.147	229.264	276.795	466.281	593.205	378.265	101.089	337.124	433.416	570.49	374.499	185.436
5	1	6	1115.24	997.438	815.257	2129.79	1959.65	1773.12	821.664	812.111	1216.49	1386.7	960.015	271.481	830.938	1057.29	1098.3	704.059	356.351	726.525	598.027	533.084	981.543	468.976	961.851	1210.3	1140.81	353.063	953.145	747.695	1700.26	1429.98	346.197	354.036	255.649	669.456	721.375	526.094	242.21	278.768	409.109	551.436	369.822	104.866	305.387	344.848	481.559	313.776	167.562
5	1	7	737.505	727.463	593.457	1321.28	1385.76	1190.25	661.991	540.952	836.998	1213.52	846.735	236.818	731.129	937.258	1111.67	726.236	284.75	825.985	568.438	613.426	590.035	461.147	752.447	1033.76	1158.26	317.499	929.015	934.758	1271.2	1205.68	284.147	248.145	245.914	570.482	589.949	383.64	211.345	281.564	430.205	548.813	343.107	89.6533	333.45	447.779	524.306	302.678	132.265
5	1	8	657.098	574.084	632.081	1304.92	1106.2	939.857	646.715	722.207	1072.5	1197.17	774.184	247.002	743.232	1052.61	1242.42	780.488	381.362	867.994	626.413	607.975	752.017	426.661	840.978	1204.22	1094.2	324.519	962.885	915.49	1256.86	990.955	344.436	334.538	280.519	665.468	730.011	528.179	241.824	312.468	492.2	668.514	454.277	117.319	326.471	444.198	632.284	416.603	224.572
5	1	9	855.266	848.386	603.394	1608.7	1621.66	1304.22	697.617	512.809	1028.91	1329.54	923.57	230.784	656.991	869.721	1118.5	790.649	434.36	636.368	569.69	562.3	703.503	489.993	794.681	1147.56	1117.49	358.452	877.739	836.617	1589.22	1290.43	323.983	326.788	245.565	632.1	664.44	497.386	237.973	247.158	483.52	713.72	415.966	97.6752	331.355	454.631	656.38	336.369	231.6
5	1	10	711.487	719.379	491.368	1436.49	1510.49	1102.02	756.16	523.393	1008.97	1306.99	821.021	245.8	763.405	1059.5	1021.91	705.238	353.241	851.18	632.092	577.098	603.651	476.609	798.132	1183.92	1124.1	303.255	944.602	810.83	1504.67	1274.65	369.598	355.05	281.811	739.193	767.344	527.951	225.709	260.97	584.682	797.416	422.014	85.6063	296.506	432.062	586.858	324.731	231.901
5	1	11	726.857	650.399	604.017	1493.75	1339.79	1036.31	704.559	635.126	993.764	1218.34	789.507	262.225	751.863	1052.81	1113.83	804.397	387.263	749.877	639.907	550.541	719.67	435.809	805.616	1110.65	1057.53	346.55	922.962	857.051	1368.23	1119.61	360.809	375.352	265.149	658.162	726.502	546.277	263.908	270.394	432.944	591.203	398.184	108.906	329.833	422.716	594.263	365.789	231.241
5	1	12	735.114	733.452	528.772	1595.58	1502.35	1175.72	657.98	534.522	1044.94	1505.96	953.791	234.941	719.002	927.586	1127.26	804.913	367.323	761.164	562.557	552.236	644.815	485.334	732.276	1207.61	1230.63	360.774	888.609	821.025	1647.73	1387.18	390.82	377.847	303.526	754.307	785.811	562.419	235.394	289.543	503.711	659.905	408.388	101.962	317.559	432.462	617.632	366.211	215.185
5	1	13	687.865	633.385	550.742	1435.87	1296.2	1025.85	697.416	587.569	961.458	1233.33	830.739	286.791	674.895	896.699	1020.03	698.648	330.225	718.346	603.145	528.325	625.209	507.062	696.116	1038.85	1010.42	347.208	846.169	744.32	1334.48	1186.64	319.208	292.086	254.595	618.761	612.165	427.37	209.976	243.044	392.152	533.932	349.221	96.5729	257.811	337.664	455.611	290.828	165.749
5	1	14	854.397	765.75	661.312	1532.51	1457.04	1139.99	614.938	662.412	948.471	1215.69	972.785	260.881	690.866	1001.44	1151.76	944.655	361.154	974.898	688.291	673.376	692.828	504.641	719.303	1104.05	1183.97	421.662	1017.42	938.054	1258.97	1165.34	316.972	287.496	283.015	636.22	635.438	450.691	219.37	318.193	480.987	620.623	369.823	102.63	273.069	382.602	550.791	337.435	185.897
5	1	15	798.769	776.411	627.82	1594.95	1471.19	1198.39	693.806	733.431	1105.66	1240.43	759.164	256.942	822.239	1090.83	1121.29	737.735	326.777	806.398	695.461	609.009	790.306	489.347	874.025	1190.93	1053.43	286.523	954.438	868.449	1461.27	1240.78	325.071	328.566	250.778	615.706	658.755	481.078	239.165	268.286	442.954	591.802	388.632	102.929	339.447	433.275	592.714	369.778	222.144
5	1	16	742.304	739.946	652.161	1563.78	1448.65	1314.51	787.992	789.612	1022.76	1236.5	993.759	313.499	667.921	953.689	1032	896.889	443.599	802.643	655.286	601.499	756.14	595.483	737.007	1082.72	1128.44	449.553	894.018	904.156	1449.22	1299.3	360.318	342.778	290.231	662.044	667.072	482.682	246.922	305.155	438.626	523.573	339.512	106.76	409.136	430.808	544.247	400.501	257.888
6	0	1	980.455	978.899	488.185	1177.18	1770.68	1125.56	427.457	572.869	1002.07	1335.25	676.146	148.57	498.839	1064.59	1398.26	1001.85	646.284	635.111	579.939	616.984	649.467	440.501	678.833	1306.53	1150.01	350.302	947.906	856.017	1298.65	1118.57	507.768	509.354	216.254	598.777	963.283	568.152	189.221	222.097	439.951	568.029	322.661	85.5024	260.13	536.412	659.466	496.007	281.19
6	0	2	783.53	755.751	384.159	1018.08	1467.76	850.518	312.95	469.764	970.181	1248.23	591.91	127.088	416.924	1089.92	1450.93	1057.03	480.014	643.003	568.178	633.544	573.555	335.922	620.386	1308.91	1117.05	309.903	1044.21	1024.62	1177.85	893.126	594.608	588.603	285.627	684.602	1053.42	649.913	232.633	276.037	494.03	619.771	322.844	81.6385	282.8	543.066	619.706	518.861	400.776
6	0	3	793.411	748.871	393.187	1048.82	1504.05	843.275	314.962	524.548	1003.4	1290.24	551.966	142.841	469.994	1083.39	1365.99	1019.24	523.227	618.671	525.115	597.07	598.186	331.881	678.052	1301.94	1027.31	318.421	953.657	898.439	1210.56	887.801	485.705	484.423	201.483	566.301	921.97	533.241	169.193	211.109	411.764	545.438	274.244	62.9805	226.817	473.731	550.898	409.959	249.84
6	0	4	958.731	922.187	449.186	1182.03	1793.02	1036.82	365.129	445.713	929.707	1257.3	620.701	144.19	465.231	971.155	1258.53	863.583	533.314	615.714	542.651	619.405	604.342	390.851	582.032	1184.54	1045.91	312.149	921.573	844.1	1297.71	1036.7	491.325	498.223	202.45	561.041	925.999	555.074	183.801	209.371	404.589	530.789	286.38	68.5474	218.192	446.207	568.541	395.263	231.199
6	0	5	772.611	755.65	375.646	984.278	1450.28	870.18	327.267	458.032	964.8	1302.34	632.267	129.12	454.042	1085.24	1574.98	1078.88	490.498	587.692	567.8	646.958	536.435	351.787	621.251	1367.82	1209.54	328.913	994.618	985.284	1156.85	927.324	511.86	514.131	205.519	597.343	974.76	562.798	176.953	214.247	430.328	546.548	279.414	68.5133	204.39	440.456	542.442	377.56	240.182
6	0	6	807.132	796.465	392.777	1000.76	1489.87	903.814	358.365	474.701	935.233	1214.96	571.786	129.79	511.588	1052.44	1337.89	999.829	541.936	714.272	640.723	722.762	540.276	360.424	627.473	1271.65	1052.64	304.704	1009.53	987.466	1138.26	910.352	519.733	521.033	209.121	612.414	1000.7	567.429	172.763	216.51	457.171	583.875	285.712	59.8617	203.961	478.296	596.235	402.726	219.242
6	0	7	852.375	853.596	441.275	1044.9	1541.78	972.409	408.707	447.877	967.143	1275.37	556.555	125.592	474.626	1120.83	1463.61	936.644	604.606	746.096	670.322	732.391	582.269	395.597	635.134	1322.59	1049.91	253.614	1017.5	1035.66	1190.98	966.591	556.383	554.8	225.138	645.826	1049.84	612.787	203.429	181.759	410.188	553.844	301.244	74.2061	213.886	421.874	544.669	428.574	275.437
6	0	8	869.318	847.602	431.837	1071.96	1585.33	958.48	348.904	438.931	935.291	1204.72	567.76	131.541	420.327	1039.6	1325.01	890.635	535.878	641.924	596.407	681.793	585.75	362.507	596.159	1220.51	1015.03	287.91	974.985	929.66	1198.87	948.095	548.067	536.942	249.571	650.795	1013.57	592.331	200.762	245.964	465.697	572.733	294.668	75.1777	253.914	492.641	546.605	413.277	310.864
6	0	9	885.704	857.513	422.078	1092.84	1658.31	953.158	324.157	551.218	963.413	1229.64	608.791	131.645	477.419	956.177	1237.8	961.043	503.499	561.094	496.894	558.285	615.965	349.387	658.472	1196.49	1087.75	326.992	817.688	840.806	1204.29	954.552	637.725	635.766	253.655	725.385	1201.88	688.603	204.315	231.002	444.889	615.048	313.902	78.4122	219.416	409.246	511.886	386.152	255.868
6	0	10	913.659	901.129	445.583	1091.77	1629.96	985.203	402.152	505.205	912.964	1132.67	536.935	127.853	545.931	1099.26	1382.1	1085.66	574.775	755.341	690.117	760.424	592.361	380.512	642.488	1179.18	991.986	286.061	1089.58	1073.79	1182.29	924.624	569.97	569.91	247.277	662.291	1058.16	641.423	206.483	229.802	503.641	625.129	364.426	87.5788	244.713	523.936	653.42	479.131	243.159
6	0	11	909.345	901.607	427.603	1056.33	1635.81	1016.16	375.513	474.498	846.646	1162.53	578.621	130.215	471.08	992.532	1210.37	868.385	525.041	597.529	547.885	616.705	541.807	387.2	603.21	1100.14	972.709	292.168	912.899	862.321	1138.25	987.83	502.204	512.215	211.334	581.714	955.612	574.858	178.279	234.082	449.324	561.034	308.451	69.7413	218.196	446.484	552.947	406.435	234.083
6	0	12	818.581	788.892	399.869	1060.44	1530.58	896.332	357.661	535.423	987.905	1205.7	583.335	149.418	494.723	1051.17	1412.74	1001.48	507.069	596.747	579.046	633.797	589.438	373.52	672.462	1276.37	1065.02	320.819	916.999	991.705	1212.4	911.167	641.013	643.237	256.827	750.742	1244.94	705.032	212.31	265.224	556.498	692.527	335.948	79.1371	273.241	556.652	670.419	467.477	272.865
6	0	13	822.07	854.506	358.688	939.846	1507.04	971.463	378.315	410.557	780.559	975.286	624.345	172.364	433.423	936.538	1209.18	915.515	443.147	542.953	498.998	554.437	477.043	424.645	523.031	1036.67	961.794	363.718	991.765	897.151	1001.65	892.358	563.142	580.856	224.659	616.615	1042.84	638.011	209.421	229.634	416.718	547.99	313.997	83.6118	260.939	474.898	561.966	411.062	252.446
6	0	14	871.785	833.74	418.643	1191.77	1703.19	954.892	318.093	581.269	1314.86	1421.21	753.091	171.645	587.79	1490.2	1904.06	1204.73	605.142	765.299	636.627	737.471	723.084	367.57	880.659	1719.48	1469.14	415.232	1243.26	1178.89	1409.38	1028.96	774.865	770.91	364.88	903.386	1399.28	866.061	290.854	296.03	634.759	844.129	422.081	98.0982	314.983	594.532	675.355	486.63	374.514
6	0	15	918.692	888.92	489.028	1194.9	1641.38	1023.63	401.772	545.907	1118.68	1309.42	637.138	140.061	537.919	1192.25	1470.7	998.664	617.694	690.252	635.322	698.426	689.104	416.618	730.918	1392.97	1110.81	311.023	1111.59	1014.54	1369.06	1048.28	771.557	784.057	333.026	900.325	1484.53	887.601	274.82	318.274	669.58	895.967	455.988	100.182	331.319	728.54	825.484	619.952	402.127
6	0	16	771.734	757.819	390.206	1018.2	1469.43	905.98	335.229	532.693	992.931	1315.21	736.864	175.769	522.077	1198.59	1446.36	1172.46	514.971	621.027	543.85	614.621	593.68	399.66	706.022	1311.88	1245.22	440.401	1091.94	994.455	1197.83	994.941	847.966	846.275	428.613	964.339	1498.57	948.603	339.423	449.638	760.388	911.763	493.664	136.085	526.263	925.99	929.547	755.992	582.815
7	0	1	1034.44	852.346	540.948	2332	2743.48	1677.44	350.746	230.539	1782.46	2966.67	1606.97	70.2623	1026.92	1873.33	2426.79	1785.12	806.6	1365.73	1175.38	1160.94	846.269	516.893	1060.29	2183.87	2138.26	813.436	1366.85	1183.39	2634.74	2532.96	629.121	509.214	301.758	1328.01	1615.24	899.614	186.049	87.537	758.103	1226.57	650.969	22.6611	301.877	613.398	897.65	655.264	254.533
7	0	2	1087.35	983.601	528.838	2219.09	2922.03	1835.38	410.596	199.971	1502.3	2276.29	1323.29	53.1529	739.368	1849.95	2156.53	1451.67	668.558	1291.76	945.77	986.968	763.671	516.351	861.668	1869.93	1742.28	645.52	1292.13	952.061	2440.38	2399.09	775.061	660.462	355.833	1636.59	2154.95	1239.79	246.313	120.429	1093.52	1714.75	916.419	21.449	359.404	874.186	1227.91	807.312	295.676
7	0	3	1005.44	753.287	545.446	2411.55	2476.27	1469.23	291.751	216.189	1738.81	2544.83	1529.51	53.3643	851.318	1941.4	2541.43	1901.31	907.973	1467.03	1224.81	1202.29	872.581	465.052	1119.44	2224.24	2150.29	853.645	1466.43	1234.32	2406.28	2243.9	662.988	529.578	318.663	1500.04	1758.6	997.303	198.209	94.745	1001.54	1684.09	852.541	20.9144	288.157	768.512	1112.72	748.29	234.436
7	0	4	1061.11	852.089	535.648	2323.91	2731.58	1562.28	320.447	222.552	1672.43	2560.51	1427.85	66.4055	743.881	1582.03	2197.13	1696.32	850.293	1223.87	1106.14	1016.21	831.061	454.581	971.163	1961.85	1888.69	802.179	1225.18	1113.88	2469.16	2186.61	612.771	520.535	288.267	1346.04	1767.22	1023.97	193.486	102.365	1019.71	1831.43	824.31	20.7442	318.96	838.281	1221.17	735.061	216.574
7	0	5	1105.04	925.953	551.328	2489.66	3142.39	1880.11	363.887	241.834	1968.92	2990.73	1805	67.1422	884.83	2119.05	2674.89	1924.67	841.473	1535.08	1176.04	1182.02	920.324	576.143	1136.04	2377.51	2327.63	905.87	1532.53	1183.06	2862.56	2718.15	643.261	568.044	286.172	1428.37	2000.29	1172.19	214.74	119.817	1220.01	2215.72	979.388	21.0603	395.482	1008.39	1481.45	920.401	246.175
7	0	6	955.814	772.678	505.782	2305.47	2546.55	1631	335.424	226.739	1867.38	2565.58	1816.09	82.6962	1176.26	2105.19	2591.08	1972.17	1106.3	1515.18	1377.92	1302.67	852.13	572.249	1095.43	2287.22	2258.34	1027.86	1515.48	1387.84	2498.69	2469.94	616.354	520.666	288.078	1417.96	1864.28	1073.38	194.597	113.901	1083.13	1818.69	872.885	21.009	368.349	901.965	1208.37	760.129	227.87
7	0	7	828.44	678.712	431.936	1909.61	2273.11	1392.57	273.04	200.729	1586.34	2219.38	1511.33	51.2256	750.468	1600.09	2302.12	1742.29	960.981	1265.47	1134.01	1105.54	732.408	461.01	954.474	1982	1969.91	859.378	1265.08	1141.12	2135.4	2026.05	588.831	531.69	266.112	1278.5	1823.25	1038.1	196.427	108.242	946.244	1563.86	747.146	19.0294	356.92	782.719	1140.76	697.093	243.832
7	0	8	1030.09	879.683	512.514	2427.91	3087.22	1908.81	352.635	256.169	2110.77	3240.64	2111.06	64.3941	837.609	2222.83	3071.12	2233.06	1051.25	1564.14	1372.68	1382.01	940.992	645.507	1243.55	2690.09	2627.71	1140.39	1561.97	1380.96	2849.34	2848.1	671.793	597.801	301.862	1384.25	1934.62	1104.11	221.05	96.364	887.12	1485.12	774.896	21.4935	352.124	765.929	1125.16	773.297	284.878
7	0	9	830.858	722.416	410.848	1781.37	2356.93	1387.07	279.353	194.907	1450.08	2246.15	1247	62.1896	770.145	1733.66	2392.45	1683.53	929.383	1315.52	1155.44	1107.75	651.179	388.484	963.138	1954.22	1857.63	732.933	1315.28	1163.45	1988.38	1918.97	687.715	582.704	321.817	1458.31	1865.47	1066.99	217.343	92.2752	832.445	1409.22	730.89	21.6876	324.854	673.767	1043.39	652.045	214.98
7	0	10	1130.16	924.082	581.013	2658.6	3238.92	2038.46	365.665	288.078	2201.69	3312.85	2077.84	83.0986	813.55	1895.34	2739.78	1985.86	1445.88	1329.14	1465.73	1191.37	1020.92	652.344	1261.58	2589.62	2538.68	1208.97	1324.63	1475.76	3028.43	3071.49	716.583	643.746	322.301	1490.51	2058.68	1179.13	235.348	101.821	927.709	1461.39	764.537	19.9754	349.853	780.19	1112.93	720.362	242.118
7	0	11	1080.66	871.505	535.916	2441.38	2858.48	1679.57	334.197	209.95	1788.73	2551.42	1452.21	49.2244	723.303	1737.33	2228.83	1623.71	772.378	1258.29	1030	1026.75	886.988	491.545	982.795	2059.04	1920.43	801.878	1257.28	1036.73	2551.64	2335.82	657.269	553.775	309.551	1431.86	1821.83	1045.65	206.189	95.1244	934.266	1441.44	769.16	18.8971	305.845	750.287	1047.34	691.618	226.163
7	0	12	990.533	805.876	488.891	2170.78	2637.77	1587.08	311.336	196.498	1629.96	2456.98	1491.15	53.6225	693.579	1577.11	2207.9	1651.67	926.3	1196.85	1252.79	1150.85	773.524	482.539	924.761	1934.17	1876.02	792.357	1197.6	1260.51	2368.5	2304.17	681.49	570.73	310.809	1458.53	1884.77	1081.8	213.414	87.8479	888.06	1467.56	790.752	18.9373	281.352	688.954	1051.96	697.993	240.421
7	0	13	1111.71	781.891	658.908	2914.84	2842.65	1662.16	293.207	295.405	2218.35	3068.43	1716.77	63.3557	764.861	1746.43	2240.96	1725.43	957.404	1130.7	1305.17	1065.89	1158.27	531.522	1285.88	2292.13	2186.71	912.289	1127.9	1311.54	2917.95	2550.47	670.621	542.262	324.804	1514.04	1861.34	1028.8	194.207	105.895	1015.42	1496.02	752.985	18.2754	311.999	716.645	1018.27	732.659	251.661
7	0	14	1010.14	792.185	510.865	2253.96	2655.93	1563.25	294.363	183.781	1562.66	2584.48	1538.57	67.9031	739.432	1608.85	2017.19	1503.75	962.991	1117.23	1163.58	1036.4	777.41	482.43	835.82	1911.71	1864.4	797.211	1114.62	1167.95	2262.15	2251.21	545.929	460.711	261.489	1212.78	1564.68	898.303	168.881	91.5694	811.874	1272.35	691.818	16.4809	329.188	675.84	943.136	644.585	256.729
7	0	15	811.436	673.586	417.572	1820.08	2221.3	1355.96	269.958	188.341	1518.61	2405.52	1462.4	58.115	759.276	1525.77	1991.94	1544.83	1007.24	1151.76	1187.79	1190	686.704	453.798	882.662	1816.25	1793.51	912.894	1153.27	1195.1	2102	2069.63	595.249	492.977	280.198	1305.11	1696.26	938.799	177.113	100.717	871.93	1346.51	695.435	18.537	288.382	672.268	940.474	680.468	256.407
7	0	16	1205.88	1015.11	602.896	2648.58	3334.59	2091.26	422.285	236.896	1887.51	3056.72	2066.97	86.7121	1136.56	1894.16	2846.67	2063.73	1102.23	1342.83	1347.27	1220.31	905.189	696.585	1104.37	2384.88	2540.59	1171.99	1339.76	1356.82	2899.85	2969.96	566.837	482.156	275.043	1227	1598.97	930.897	182.758	94.3321	801.614	1274.45	694.881	19.8127	282.399	658.902	951.799	636.819	217.202
8	1	1	2830.42	2803.61	2282.47	4685.83	5625.26	4860.03	1867.48	1513.74	3991.93	6079.49	3580.62	587.903	2491.39	3985.04	4417	3688.19	4140.35	3423.18	3658.91	2828.39	2923.39	2402.58	2474.81	4916.32	4489.43	1680.43	5224.5	5353.15	5880.42	5905.65	1296.82	1134.09	1031.23	2368.23	2735.58	2276.68	692.733	713.849	2204.71	3462.58	2399.28	439.781	1122.65	2549.79	2780.94	2267.25	1269.79
8	1	2	1989.46	1817.73	1919.52	4047.78	4629.8	4376.81	1365.02	1428.03	4012.16	6272.69	3765.77	616.148	1901.87	4832.57	5505.94	3867.61	2251.56	2461.51	2326.66	2021.97	2627.47	2152.92	2545.84	5722.62	5389.89	1789.63	4855.74	4192.04	5271.92	5450.76	2109.81	2013	1701.41	4272.29	5078.15	4850.43	1304.29	1106.05	3765.37	6285.5	4637.13	750.021	1687.64	3731.11	4469.83	3734.37	1563.64
8	1	3	1587.57	1565.84	1468.14	3042.61	3532.02	4027.2	1400	1084.91	2579.36	4211.61	3297.02	709.718	1292.48	2526.85	3024.77	2526.95	1823.9	1620.27	1603.94	1411.03	1927.81	2242.86	1632.33	3240.85	3714.81	1549.21	2801.12	2673.62	3794.33	4187.92	1337.35	1264.3	1258.73	2787.26	3175.27	3176.7	920.449	1196.07	2759.65	4050.61	3133.74	656.638	1569.21	2937.48	3336.29	2627.18	1271.26
8	1	4	1436.67	1286.21	1481.04	3044.06	3321.85	3343.48	1063.75	1349.91	2727.52	4055.75	2481.12	535.093	1467.11	2552.43	2793.13	2560.26	1800.41	1399.37	1480.17	1266.72	2071.34	1628.68	1974.08	3227.78	3141.61	1382.43	2539.68	2604.95	3796.08	3638.65	1193.68	1075.34	1293.65	2587.81	2837.87	2733.09	791.83	1471.62	2730.98	3962.92	3230.03	738.492	1682.59	3092.38	3517.93	2900.9	1190.83
8	1	5	1547.32	1496.04	1601.93	3243.55	3774.4	3787.17	1161.66	1399.45	2980.13	4988.56	3044.42	559.313	1495.3	3255.37	3925.97	2945.1	1686.75	1824.75	1834.52	1684.53	2215.91	1855.04	2080.54	3880.48	4098.17	1399	3468.44	3290.39	4104.18	4435.57	1506.74	1294.68	1499.19	3053.16	3146.52	2904.06	867.233	1365.29	2933.14	4183.62	2814.33	614.284	1771.82	3516.11	4005.22	3163.19	1437.87
8	1	6	1920.5	1760.58	2256.89	3981.72	3898.91	4632.73	1642.95	1604.49	3083.07	4801.2	3213.78	635.757	1567.58	3322.79	3760.5	3262.5	2170.9	1837	2079.47	1722.95	2675.05	2294.54	2188.42	3917.24	4098.81	1601.15	3396.16	3596.94	4311.74	4485.54	1367.95	1295.11	1461.2	3099.27	3282.5	3278.37	994.924	1455	3307.12	4745.64	3640.68	734.237	2132.21	3809.73	4329.62	3354.47	1445.04
8	1	7	1906.93	1746.1	1911.8	3693.88	3932.12	4021.01	1295.94	1424.27	3240.53	4716.18	3130.76	633.953	1798.32	3515.55	4340.97	3845.82	2511.02	2175.22	2421.99	1977.72	2465.31	1902.64	2184.09	4309.12	4441.67	1861	3947.17	4202.13	4366.79	4343.37	1823.29	1485.88	1841.06	3870.36	3969.32	3391.82	990.87	1486.51	3843.38	5601.91	3515.31	827.415	1796.28	4034.11	4632.98	3356.27	1497.21
8	1	8	1709.03	1595.37	2070.56	4083.78	3984.08	4701.74	1599.17	1612.47	3185.64	4778.47	3200.73	740.039	1689.65	2892.97	3429.63	2489.71	1177.75	1336.47	1158.11	1109.48	2679.11	2432.23	2246.67	3870.47	3626.41	1551.32	2576.67	2199.74	4537.46	4555.74	1275.63	1079.42	1543.67	3313.88	3206.72	3141.57	856.257	1667.97	3596.5	4587.18	3256.9	659.24	1678.69	3333.52	3737.55	2491.77	848.256
8	1	9	1311.54	1185.49	1357.96	3038.29	3352.51	3288.12	1013.59	987.923	2861.95	4667.35	2922.74	550.972	1377.2	3107.1	4050.32	3016.5	1442.9	1547	1548.57	1399.03	1848.6	1701.13	1714.69	4211.36	3980.35	1474.66	3105.13	2909.82	3977.37	4052	1192.66	1088.91	1043.86	2376.63	2782.27	2316.33	702.767	1071.09	2332.14	3715.89	2363.77	521.196	1448	2499.19	2720.8	1915.79	820.41
8	1	10	1715.04	1531.95	1642.3	3605.23	4155.06	3927.79	1180.74	1280.55	3081.02	5285.14	3523.76	665.473	1250.03	2838.8	3983.23	3142.3	2005.69	1451.57	1712.97	1429.42	2226.26	2074.56	1829.11	4041.86	4385.31	1761.59	2858.07	3108.15	4718.89	4846.37	1117.36	877.056	1460.24	2765.58	2545.3	2193.21	656.783	1672.98	2975.38	3668.29	2378.95	655.893	1493.55	2868.84	3394.19	2271.37	884.841
8	1	11	1744.41	1602.92	1751.05	3646.35	4139.62	3880.94	1216.46	1470.37	3328.1	5387.41	3318.46	671.232	1778.51	3444.02	4155.1	3319	1916.44	1942.31	1997.2	1780.56	2402.21	1992.99	2232.42	4380.42	4392.04	1751.87	3664.04	3644.99	4675.73	4694.76	1438.63	1399.13	1627.78	3346.58	3642.96	3853.08	1066.42	1762.42	3230.48	4980.51	3819.9	779.73	1962.74	3348	4036.6	3171.12	1378.37
8	1	12	3180.13	2847.34	2999.36	6806.43	7104.02	6435.95	1902.43	2041.4	5422.97	8205.68	5565.4	1059.49	2118.59	4788.22	5945.16	4728.79	3339.71	2306.24	2749.88	2209.93	4133.4	3290.78	3226.77	6677.86	7038.4	2844.8	4327.38	4869.42	8059.43	7621.58	3074.2	2723.29	2734.78	6391.27	7113.8	6323.6	1662.01	2080.2	5727.44	8953.65	6324.86	1145.62	2996.65	5344.85	6341.37	5028.26	2318.31
8	1	13	2856.56	2726.14	2883.18	6010.11	6163.46	6983.84	2410.98	2148.77	5513.07	8253.85	7016.54	1362.39	2549.91	6687.87	7216.27	6978.5	3422.79	3183.61	3196.23	2680.66	3881.88	3993.95	3604.9	7979.78	9499.7	3650.9	6493.54	5851.17	6817.14	7353.36	3502.45	3188.18	3162.7	7258.62	8441.32	8767.65	2352.24	2095.74	7008.8	12549	9877.31	1724.69	3904.75	7969.41	9618.66	7901.77	2990.58
8	1	14	2432.01	2266.37	2073.61	4767.17	5930.91	4759.57	1633.43	1671.76	5369.71	9073.11	5879.5	960.032	2944.21	8242.9	9287.22	7345.57	3857.5	4099.72	4304.46	3647.56	2974.3	2680.09	3452.7	9111.89	9721.91	3061.87	8134.83	7765.5	6970.49	7134.71	4061.38	4024.42	3008.85	8043.85	10305.5	10183.1	2809.72	2222.07	8858.1	15617.2	12332.2	1936.39	4002.34	9018.87	11850.8	9880.93	3400.25
8	1	15	2305.55	2194.53	2141.29	4305.8	5087.1	5253.02	1868.01	1692.3	4050.81	6746.85	5225.69	1166.81	2558.46	5135.12	5885.85	5359.57	2943.6	2984.7	2925.98	2644.47	2766.13	3061.46	2760.39	5977.13	6810.62	2916.32	5580.87	5269.26	5475.31	6107.07	2832.58	2499.93	2706.36	6258.03	6676.72	6792.15	1926.16	2115.84	6395.78	9703.24	7143.18	1381.41	3293.48	7174.03	8105.22	6417.15	2557.29
8	1	16	2376.6	2110.69	2383.85	4588.18	4844.92	4941.06	1660.1	1590.26	4205.55	6213.44	4602.53	927.388	2095.73	4404.54	5449.19	4527.85	3201.93	2467.36	2802.21	2311.98	3070.64	2766.63	2551.8	5525.73	5632.24	2561.47	4733.82	5068.44	5394.76	5709.3	2907.04	2702.66	2182.24	5147.17	6337.79	5480.16	1567.19	1600.87	5164.17	8965.86	6621.41	1091.37	3513.02	6123.18	7178.66	6076.97	2548.77
9	1	1	1284.63	1238.7	620.782	1550.37	1820	1498.07	977.433	467.65	1263.93	1584.35	1326.35	684.094	234.992	1175.33	1138.05	1158.3	233.389	174.22	158.985	165.124	832.148	980.16	662.699	1415.71	1370.99	689.156	546.617	366.497	1546.92	1633.66	818.297	626.797	371.425	1009.84	1079.55	677.947	338.781	191.068	536.847	825.432	564.567	247.781	93.9202	518.649	522.82	577.685	157.18
9	1	2	1037.01	927.996	660.932	1474.12	1419.32	1021.63	1178.06	566.299	1465.35	1363.83	1095.4	530.738	201.041	1030.51	836.542	1009.53	274.818	167.35	167.788	163.286	1000.83	653.917	759.39	1212.67	1095.85	598.432	451.029	325.985	1341.94	1181.48	662.654	571.324	277.94	803.256	866.665	597.804	466.7	200.401	442.374	640.677	513.206	277.734	92.1709	423.028	439.199	562.194	135.001
9	1	3	1200.69	1065.71	696.561	1552.23	1631.39	1149.9	841.194	438.911	1086.62	1343.26	931.24	460.958	170.381	852.464	702.352	780.403	219.777	125.92	131.191	119.611	952.511	634.054	599.452	1045.4	937.913	512.609	353.757	251.288	1485.86	1363.97	680.974	525.666	311.015	859.347	870.61	535.393	290.941	172.253	437.789	571.256	409.156	236.706	81.1903	332.995	334.731	447.212	109.953
9	1	4	1598.24	1454.2	914.904	2133.24	2232.52	1650.02	1214.15	598.056	1410.63	1830.96	1397.25	664.072	163.673	1155.66	1021.72	1125.93	259.465	167.466	177.828	166.824	1250.31	986.407	755.013	1460.33	1367.67	709.414	477.864	357.669	1891.13	1765.63	797.003	681.618	356.464	960.719	1054.15	720.163	428.231	232.442	539.162	757.875	591.467	314.414	98.0766	473.008	513.544	669.359	139.906
9	1	5	1572.5	1440.39	829.12	1952.02	2159.3	1449.4	2513.54	552.907	1359.59	1895.51	1339.06	633.971	202.562	1222.94	1053.33	1328.46	285.652	167.018	165.042	157.369	1151.13	921.161	758.526	1440.35	1455.33	760.98	507.398	388.994	2013.6	1825.81	811.353	700.301	343.684	965.664	1125.15	747.213	477.087	204.236	527.503	910.403	648.463	297.454	113.406	563.69	633.515	804.685	149.955
9	1	6	1441.87	1242.48	807.353	1877.59	1989.98	1361.57	944.613	545.762	1210.74	1726.34	1189.37	512.861	199.937	1204.46	920.765	1003.21	278.185	177.186	182.068	173.054	1106.06	809.132	751.083	1215.12	1167.5	646.079	533.476	352.774	1737.15	1462.59	689.548	598.352	351.249	852.656	907.204	650.861	349.605	269.074	481.721	652.477	516.493	296.83	104.96	476.869	449.543	570.013	155.383
9	1	7	1313.3	1189.26	764.106	1699.51	1749.94	1231.42	944.364	569.242	1272.14	1525.99	945.534	565.88	207.663	1110.04	790.951	841.407	265.578	157.368	154.124	142.935	1086.8	719.501	743.108	1302.26	971.751	574.818	442.962	282.121	1673.52	1354.57	713.186	603.761	317.836	860.884	947.483	628.106	366.15	251.419	513.604	660.574	445.913	339.136	97.8131	444.439	500.992	477.482	131.631
9	1	8	1224.23	1168.87	590.822	1568.83	1728.12	1327.86	842.436	373.391	1041.35	1454.4	1111.03	487.546	142.628	932.15	763.882	841.12	171.338	126.238	119.005	121.096	787.817	758.298	517.074	1060.94	1069.83	584.152	396.143	266.607	1453.98	1326.6	584.652	494.924	259.238	683.765	798.716	508.385	271.184	181.795	359.447	562.509	392.777	197.189	78.2121	342.063	375.047	419.185	98.7836
9	1	9	1456.69	1304.98	666.235	1666.87	2073.43	1298.54	824.769	367.139	949.023	1355.61	1057.76	448.229	156.781	850.3	730.586	848.848	163.005	102.592	98.3747	95.9122	802.304	726.813	511.843	984.529	1013.67	522.253	373.45	236.622	1578.63	1449.48	427.83	377.212	192.651	519.537	595.681	422.465	234.93	126.621	298.683	454.878	330.247	153.337	61.0847	277.213	303.285	330.958	79.8754
9	1	10	1273.3	1199.79	631.189	1526.62	1787.81	1259.68	828.821	412.557	1157.8	1467.87	1170.03	478.221	176.358	1154.04	798.8	967.689	231.146	161.084	139.114	140.35	856.993	772.419	628.24	1123.97	1050.68	683.17	452.844	310.32	1601.23	1285.02	526.095	437.107	235.166	650.186	715.914	475.707	266.482	176.876	405.159	605.197	423.382	196.477	61.5811	374.511	360.755	498.162	116.426
9	1	11	1180.85	1073.33	608.137	1496.1	1662.89	1190.2	870.936	390.641	1088.88	1493.08	1155.16	558.52	173.049	1241.75	940.365	1023.23	203.29	171.187	128.524	138.094	824.403	772.086	621.098	1245.73	1174.13	682.536	508.24	308.096	1447.58	1349.87	702.629	580.663	324.683	838.243	948.09	589.054	321.61	226.389	477.053	685.285	454.996	258.068	98.1943	475.673	457.315	549.327	139.677
9	1	12	1124.14	987.525	598.616	1499.3	1578.16	1124.18	779.727	368.18	1100.15	1503.56	1155.67	509.96	177.37	1076.11	843.016	1010.16	179.428	133.572	115.134	116.174	847.656	691.685	668.6	1122.37	1099.55	603.962	446.923	290.481	1444.18	1264.08	576.231	497.697	271.696	718.858	796.741	553.068	302.482	190.902	440.815	580.58	406.6	250.397	81.686	340.338	334.932	385.369	106.486
9	1	13	1145.84	1041.61	493.64	1385.45	1660.49	1113.58	733.921	331.263	1125.11	1603.36	1260.31	480.853	150.332	1170.42	932.784	1097.16	203.687	116.832	127.575	112.602	699.725	755.133	682.237	1341.35	1233.48	666.345	434.429	321.843	1527.25	1367.49	543.235	502.022	245.838	643.233	766.545	546.622	301.161	191.607	396.607	626.01	461.033	270.073	82.0569	332.019	385.974	482.937	114.706
9	1	14	1123.11	1075.51	517.906	1298.92	1608.34	1110.46	892.489	306.691	912.187	1320.6	1090.25	476.255	167.566	1161.94	740.412	859.241	165.467	137.443	103.309	106.874	669.803	723.839	557.477	1054.02	956.287	465.905	444.78	258.027	1330.08	1202	692.673	597.419	319.875	813.389	913.495	618.895	320.488	198.591	436.319	620.561	426.82	294.133	94.137	436.29	410.592	410.618	111.378
9	1	15	1283.9	1355.34	647.567	1499.86	1786.76	1449.65	1123.42	374.476	1058.82	1360.95	1283.97	531.762	197.374	1130.03	832.635	944.126	196.944	141.86	116.888	118.955	861.062	899.937	672.253	1134.65	1098.58	626.277	475.156	272.029	1509.39	1402.47	549.171	458.298	263.02	687.725	734.362	483.979	268.883	162.479	406.675	538.386	399.858	222.835	120.76	501.01	385.458	470.88	108.771
9	1	16	1393.38	1189.6	656.983	1720.58	1953.84	1271.05	822.059	369.278	1285.37	1573.57	1455.22	453.076	212.843	1138.79	836.147	1135.95	240.847	140.735	121.725	118.215	836.757	775.971	677.464	1139.62	1253.28	675.603	453.275	315.333	1666.49	1448.42	521.601	484.884	238.939	616.038	743.897	524.527	309.69	168.981	423.428	604.553	449.998	234.414	122.021	529.059	487.202	658.297	138.834
10	1	1	41.4901	22.7647	59.9061	262.152	264.273	165.53	36.8084	91.5294	735.332	930.983	542.269	149.074	49.9694	540.154	1083.15	721.668	205.637	295.866	185.353	226.31	243.546	183.592	241.422	845.69	943.696	361.623	298.489	505.226	736.679	555.353	12.432	7.3978	17.269	81.3678	89.8472	63.617	14.6935	26.0842	219.224	329.959	199.42	56.1485	16.8773	168.059	331.046	231.063	74.025
10	1	2	44.1101	23.0804	63.8583	273	280.047	169.002	36.6017	95.2895	751.419	924.531	512.596	154.235	44.1323	462.811	905.152	658.464	220.025	244.877	173.212	197.683	254.103	177.456	229.004	781.753	874.125	363.148	246.223	466.074	758.993	570.779	12.7871	7.03842	18.4666	78.678	84.1883	58.4781	14.7481	27.7935	217.313	301.159	199.211	57.2011	14.3447	147.326	284.179	204.766	67.993
10	1	3	41.2541	24.7323	60.2056	267.802	282.392	187.113	43.4615	94.9021	755.665	975.247	586.033	160.659	46.7558	484.917	924.015	616.822	195.554	253.175	152.094	186.281	250.519	211.258	236.391	810.728	891.999	351.607	254.152	422.946	764.861	630.17	11.706	7.22994	16.2954	69.6393	78.1007	58.8792	16.8299	24.4201	189.521	289.21	214.751	64.1513	14.2448	143.793	298.254	220.207	74.2018
10	1	4	40.0034	22.471	57.7759	248.342	255.024	162.698	36.9092	88.3862	689.846	850.286	498.316	138.74	40.5297	424.428	805.838	578.459	183.336	211.461	133.709	155.708	233.056	177.639	213.042	716.123	803.493	317.511	212.325	361.822	702.564	539.375	11.5652	7.17558	16.0015	67.0044	73.0264	53.7737	15.0362	23.9789	185.397	269.834	202.691	57.2629	13.8002	140.783	292.797	216.649	70.5609
10	1	5	41.0444	20.413	60.3842	235.192	232.105	143.476	42.3292	92.6705	689.503	792.694	510.357	181.659	40.8873	456.295	895.443	667.609	237.14	237.48	163.892	184.967	231.463	189.755	216.381	727.758	844.513	380.946	239.258	440.773	637.21	473.103	14.6897	8.3651	20.4769	88.9855	94.7199	66.1593	17.1023	30.5753	242.795	363.333	239.635	66.9141	20.0352	196.326	406.741	271.899	86.4943
10	1	6	40.6219	23.5561	59.686	269.895	278	184.747	40.4843	93.7769	771.766	961.924	607.522	149.692	44.046	464.475	894.768	715.002	209.758	237.962	160.496	180.652	257.471	209.449	232.774	795.683	916.751	383.864	238.79	444.42	781.222	617.844	13.3818	7.24297	18.7205	80.6655	80.9384	53.8758	14.6057	28.1967	221.512	286.615	193.99	57.1479	16.0376	166.894	337.226	222.304	72.8006
10	1	7	36.2884	22.2107	53.1613	252.068	257.479	181.752	53.7173	87.8516	779.319	1013.41	695.483	214.587	48.8993	560.848	1090.41	796.882	263.435	291.675	185.123	214.548	239.968	256.539	249.014	910.378	1039.11	485.937	292.826	515.141	765.261	603.851	14.8423	8.30442	19.8293	84.6948	89.9049	62.1547	18.4653	29.3041	231.884	327.967	234.007	80.3432	16.791	179.077	371.263	276.333	106.254
10	1	8	45.9003	26.0035	66.033	294.266	303.895	198.565	45.2157	102.746	800.489	1075.76	600.631	165.335	55.8406	570.903	1100.54	721.119	216.815	301.754	179.101	221.787	268.258	217.283	266.803	931.228	1008.64	374.062	302.615	496.932	830.659	664.371	16.0247	8.50092	22.1973	86.0587	87.635	58.2696	15.852	32.1088	228.216	304.506	206.854	62.374	17.0296	174.702	339.366	218.646	75.635
10	1	9	39.1429	26.6058	55.438	269.527	282.789	197.576	47.1159	90.507	793.609	1034.22	726.852	156.568	46.7465	520.337	1007.61	712.863	184.769	265.486	160.547	193.955	253.818	247.76	246.904	882.269	1017.49	397.8	266.324	449.268	783.853	650.709	11.9859	7.80481	16.2397	75.3548	85.4696	62.623	15.0078	24.5868	201.277	296.943	197.817	52.2966	12.6159	130.09	251.797	174.363	57.7916
10	1	10	35.6895	23.092	52.0268	249.74	268.417	182.67	34.4362	85.809	751.876	1015.28	628.987	126.557	47.3731	510.173	1006.98	794.824	185.532	268.085	175.002	205.348	235.069	191.099	236.734	862.138	1078.2	356.697	269.134	503.385	724.089	626.668	12.1104	6.68723	17.3398	71.986	72.1426	53.6103	17.8657	25.9748	203.495	261.475	205.227	66.6615	13.6773	153.484	310.826	217.619	78.7736
10	1	11	30.7053	18.0761	45.1173	191.157	203.831	146.4	37.3143	71.2695	583.39	768.19	539.73	147.768	36.7005	395.135	815.39	642.711	200.565	214.451	145.807	168.156	184.909	185.07	178.603	649.286	841.203	353.991	215.835	402.98	547.665	493.117	12.4365	7.79157	17.2202	81.1667	89.0768	64.7037	15.184	26.3274	221.781	325.563	211.917	56.7357	15.7385	163.411	319.827	231.539	73.4026
10	1	12	32.0073	18.7582	46.3783	204.293	214.879	152.5	42.488	73.1571	605.342	835.74	592.042	173.845	42.1668	430.725	883.345	688.895	224.734	241.324	163.324	190.685	193.49	207.733	191.216	702.923	905.552	404.082	242.255	452.418	611.386	516.26	12.5902	7.41146	17.7234	79.338	85.6469	62.9235	17.4925	27.2199	220.73	327.429	238.932	68.0764	16.4417	166.064	344.626	260.225	82.0291
10	1	13	30.7811	17.123	45.7995	204.073	201.781	137.584	39.2379	75.8344	663.851	804.123	561.383	166.936	43.3654	490.533	1024.18	769.055	234.4	280.964	194.609	228.985	204.566	193.684	206.271	757.955	943.607	409.286	283.292	534.178	611.249	464.587	9.61223	6.87535	14.1154	69.2773	78.1669	61.6132	16.6169	23.1816	205.416	303.592	212.547	55.6313	13.2786	138.447	278.849	208.669	61.2901
10	1	14	32.7513	18.0417	48.0716	208.395	219.925	151.699	41.0618	76.4304	617.689	816.696	529.826	168.9	42.0953	431.198	898.195	667.651	217.001	249.17	165.226	197.495	201.411	192.086	191.142	686.81	863.997	370.087	250.818	455.873	605.895	519.379	10.9922	5.95669	15.9462	64.5403	69.8245	49.4356	13.1316	24.4767	192.3	261.568	170.171	54.1207	14.1958	146.534	295.432	214.172	71.1813
10	1	15	36.8011	19.8093	54.8556	228.004	227.243	159.384	45.2788	86.4244	719.661	862.24	631.017	186.447	41.2369	465.751	916.448	746.971	247.133	241.43	168.822	185.76	228.954	226.635	219.028	768.745	923.844	445.617	242.49	471.236	649.311	534.108	14.2611	7.81098	19.7212	85.5572	91.1821	59.2664	14.8025	29.2671	219.015	305.543	201.758	59.5771	15.1849	146.121	287.394	219.366	75.1233
10	1	16	26.8836	16.8587	41.6261	208.115	221.853	160.167	41.3211	69.9435	642.38	935.486	602.033	158.769	51.0659	528.462	1126.29	860.071	227.745	303.559	199.829	233.011	192.911	204.123	211.543	825.257	1040.3	419.401	305.212	565.041	637.969	551.395	10.5919	6.3962	14.4173	66.4341	73.0437	53.6921	14.4297	21.6491	168.205	269.19	187.322	53.5828	14.6336	138.384	284.577	208.336	65.8695
11	0	1	537.946	660.022	574.249	1839.79	2383.59	1672.88	368.973	1653.37	2592.08	3762.79	2955.7	2939.31	2507.5	3382.59	4245.59	3801.17	2434.63	3391.06	3748.66	2879.95	1338.88	1387.97	1944.51	3362.36	3844.66	2510.27	3521.44	3855.26	2615.23	2753.48	477.237	475.021	422.716	1822.7	2379.48	1522.49	280.443	978.439	2487.16	3139.93	2219.43	1130.4	1371.16	2700.36	3279.65	2641.12	1495.95
11	0	2	668.108	657.346	760.221	2181.85	2708.07	1668.68	396.906	1799.22	2679.36	3621.78	2111.95	3138.03	2293.73	2933.48	3896.12	2872.21	2027.25	2585.39	3000.8	2193.22	1751.19	839.298	2096.95	3285.28	3064.16	1453.38	2704.75	3088.55	2995.5	2683.87	418.743	424.693	374.139	1459.01	1899.65	1180.11	253.801	982.696	1863.6	2541.17	1617.51	1337.57	1289.9	1972.54	2504.31	2024.98	1367.14
11	0	3	648.055	734.786	629.964	2245.9	2806.44	1877.87	412.404	1555.42	2925.54	4003.4	2526.38	4431.54	2288.29	3623.28	4353.2	3492.69	2395.94	3238.53	3574.99	2863.51	1663.18	1130.67	2124.13	3841.53	3768.05	1837.03	3381.34	3694.36	3030.1	2988.91	508.939	557.418	395.354	1870.37	2422.42	1550.37	309.137	832.282	1976	2711.13	1921.4	1999.92	1165.03	1984.83	2584.57	2233.73	1317.01
11	0	4	670.123	732.658	678.223	2315.95	3191.27	2090.99	479.321	1657.75	3062.69	4681.69	3192.81	5186.44	2476.55	3832.87	4927.79	4422.05	3811.81	3260.54	4297.86	3012.2	1556.96	1325.42	2070.61	4327.06	4450.65	2545.61	3394.45	4424.09	3325.03	3539.91	435.021	460.503	424.263	1450.44	1957.88	1323.87	336.157	1177.41	1937.96	2454.1	1859.66	1940.35	1576.43	2135.96	2532.57	2278.44	1532.16
11	0	5	675.701	824.849	628.33	2204.95	2941.88	1972.48	545.886	1814.48	2677.61	3983.97	2575.6	3963.44	2537.7	3158.2	3991.12	3199.18	2687.91	2872.4	3202.87	2427.95	1361.76	1136.55	1923.47	3525.45	3533.94	1884.77	2979.83	3294.89	2992.19	3056.41	478.537	550.676	412.272	1565.69	2174.84	1574.03	329.379	979.003	2134.15	2682.87	1971.3	1692.02	1558.26	2331.93	2780.72	2430.66	1684.8
11	0	6	720.752	765.42	777.787	2671.1	3656.64	2556.31	492.47	1962.41	3557.83	5050.43	3742.46	3587.43	2419.91	3686.12	4759.49	4195.14	2875.43	2887.1	3602.79	2591.58	1779.33	1588.55	2287.18	4456.37	4602.49	2777.18	2988.38	3745.55	3836.19	4170.35	483.114	555.141	394.204	1819.62	2397.84	1575.46	277.819	951.42	2235.55	3019.25	2047.15	1371.79	1391.15	2289.18	2869.94	2339.53	1213.1
11	0	7	720.74	818.104	682.604	3149.75	4198.07	2810.83	485.677	2049.82	4369.37	5969.66	4163.74	3672.53	2298.89	4366.27	5181.36	4389.19	2525.65	2765.52	3363.95	2311.5	1892.39	1930.74	2832.75	5391.98	5236.85	2926.87	2880.06	3510.33	4503.73	4558.13	475.41	465.851	452.945	1726.11	2374.34	1523.67	245.297	1094.44	2496.76	2947.97	2150.2	1021.91	1449.75	2251.94	2595.28	2290.91	1428.71
11	0	8	647.643	716.448	784.896	2131.15	2836.57	1818.04	429.507	2346.48	2854.63	4088.8	2666.51	3182.25	2207.48	3525.42	4377.85	3602.94	2517.13	3061.78	3566.25	2720.78	1657.28	1171.16	2182.24	3780.25	3859.67	2088.15	3176.71	3685.66	2981.81	2937.23	414.702	438.905	382.628	1478.53	2082.1	1336.49	256.469	1088.09	1976.16	2781.57	1871.41	1251.17	1226.66	2063.18	2716.16	2270.24	1425.88
11	0	9	863.671	1026.47	813.801	3001.11	3815.19	2456.98	652.924	2427.16	3700.76	5149.48	3071.51	3993.1	3378.07	4367.77	4917.42	4065.02	2964.4	4012.31	3962.83	3161.86	1906.97	1528.08	2871.55	4603.85	4443.19	2265.17	4148.19	4084.76	4068.52	3889.94	608.012	675.479	508.663	2153.36	2869.63	1956.93	370.672	1184.33	2789.21	3560.91	2498.19	1424.55	1551.3	2681.31	3324.54	2947.34	2093.69
11	0	10	748.649	804.836	978.556	2471.74	3221.79	2182.35	447.35	2740.98	3093.34	4586.89	2969.07	3315.96	2289.44	3704.62	4958.34	4087.09	3058.13	3262.92	4331.91	3344.9	2264.13	1362.23	2367.19	4048.23	4254.57	2445.46	3387.07	4481.14	3433.45	3453.04	460.178	483.488	447.241	1843.37	2249.1	1335.21	245.503	1086.66	2455.8	3051.54	1947.57	1179.44	1485.13	2482.29	3043.78	2639.18	1793.54
11	0	11	812.184	937.654	784.819	2961.69	3966.87	2649.64	483.151	1948.52	3586.96	5577.47	3533.08	3435.82	2723.98	3999.88	5161.84	4193.95	2816.34	3390.22	4007.8	3068.09	1826.42	1604.95	2300.03	4607.13	4685.42	2654.29	3505.48	4158.51	4098.33	4267.75	475.173	510.549	390.342	1740.69	2338.2	1531.83	308.828	1005.08	2250.2	3024.06	2087.68	1213.65	1233.55	2251.38	2930.12	2428.8	1347.58
11	0	12	712.019	802.705	795.15	2579.43	3505.23	2274.81	464.785	2303.39	3299.43	4910.66	3462	3329.33	2622.33	3611.83	4661.7	4178.47	2623.12	3147.88	3735.37	2920.67	1870.21	1483.44	2349.19	4189.77	4529.39	2618.91	3239.52	3894.12	3735.75	3910.1	521.962	530.243	471.792	2036.2	2662.88	1639.47	269.267	1150.26	2730.71	3488.99	2245.42	1174.23	1459.74	2705.76	3171.1	2496.78	1324.81
11	0	13	787.561	844.585	769.587	3312.33	4558.74	2713.36	419.164	2212.78	3999.84	5814.36	3318.25	3113.49	2744.38	4045.83	4790.28	3859.49	2114.23	3400.68	3578.89	3030.56	2032	1426.82	2668.88	4741.51	4580	2246.62	3491.6	3707.9	4587.88	4508.8	465.093	495.889	419.432	1772.02	2325.05	1424.71	253.176	1134.24	2060.55	2728.71	1801.25	1132.71	1257.6	2084.09	2481.35	2035.94	1154.34
11	0	14	568.832	717.765	470.377	1854.24	2689.63	1745.53	344.938	1327.25	2247.58	3401.1	2140.87	1377.62	1795.17	2934.57	3749.25	2973.26	1856.87	2900.6	3276.23	2824.08	1188.51	820.072	1432.36	3078.77	3088.87	1325.58	2984.05	3428.08	2588.48	2583.74	345.638	352.695	313.301	1265.6	1637.92	993.185	200.514	818.141	1565.15	2059.06	1322	884.101	1096.62	1665.78	1858.15	1550.39	1165.69
11	0	15	787.711	1034.77	655.359	2421.35	3308.37	2300.17	502.888	1859.36	3433.72	4955.16	3604.91	2450.85	3841.22	4773.38	5501.61	4636.3	3627.24	4517.89	4469.71	3548.16	1640.09	1496.69	2566.89	4710.5	4878.39	2619.81	4657.42	4644.14	3404.61	3794.19	473.717	511.043	374.803	1534.98	2218.88	1464.8	272.688	878.801	1774.78	2750.69	1897.46	1063.36	1391.72	2094.14	2713.26	2307.46	1626.73
11	0	16	823.349	1072.03	911.238	2797.57	3717.25	2320.72	439.451	2775.43	3524.66	5399.4	3855.76	2496.53	3360.41	4390.24	5396.08	5311.24	5028.48	4432.24	5787.61	4069.21	1989.66	1631.18	2552.95	4586.4	4996.58	3360.03	4531.83	5940.25	3895.19	4108.72	503.93	472.209	542.918	1674.01	2328.24	1514.98	262.082	1344.55	1987.72	2682.48	1849.95	1025.04	1559.21	2224.36	2460.76	2111.45	1864.45
12	1	1	1817.99	1168.86	628.967	2180.44	2683.39	2181.34	803.479	495.534	1777.99	2380.36	1644.56	721.746	1247.89	2331.44	2550.04	2555.57	1387.57	2005.72	1109.51	1690.33	1111.69	1101.31	1098.64	2421.09	2393.67	1270.29	2954.89	2130.14	2344.68	2258.58	749.464	585.225	278.019	953.356	1413.29	973.073	391.833	187.777	758.862	1151.18	812.483	269.757	654.356	975.93	1513.09	1386.1	695.299
12	1	2	1709.49	1178.35	664.71	2454.28	2900.04	2175.07	819.971	565.969	2159.65	2655.47	1925.01	710.983	1472.82	2440.02	2353.38	2401.59	1309.74	2199.45	1209.02	1679.46	1300.91	1192.25	1357.39	2651.04	2413.89	1351.81	3032.98	2143.29	2743.04	2403.28	758.233	692.134	316.653	1128.71	1747.18	1260.86	482.886	217.908	1049.9	1490.26	1093.13	296.539	761.78	1034.22	1423.94	1400.79	550.039
12	1	3	1476.09	1165.49	580.145	2053.43	2817.08	2262.88	832.798	479.446	1838.31	2763.18	1880.31	601.237	1207.42	1953.43	2382.5	1924.3	989.852	2134.29	1071.62	1534.39	1071.67	1235.78	1085.05	2386.78	2364.4	1118.23	2631.99	1942.01	2482.12	2507.9	668.528	558.776	263.5	998.619	1500.54	1018.18	391.416	205.551	869.931	1187.74	850.148	255.509	620.085	797.389	1143.71	1050.36	460.596
12	1	4	1618.98	1167.06	618.276	2244.03	2971.52	2211.38	782.625	581.067	2453.65	2820.95	1696.44	532.801	1070.17	2436.22	2677.51	1928.75	902.676	1837.82	940.484	1512.65	1280.91	1108	1411.61	3017.23	2425.93	1023.49	2614.56	1754.22	2703.36	2537.97	642.862	559.191	260.512	965.455	1456.93	1025.23	390.295	224.478	825.981	1111.87	780.85	244.001	567.96	776.803	1120.84	1031.67	485.764
12	1	5	1312.77	947.776	582.671	2069.47	2513.35	1853.65	689.696	533.66	2207	2711.16	1783.37	565.475	1040.32	2078.91	2426.71	1989.84	799.841	1527.21	921.962	1349.3	1199.43	1075.52	1230.54	2620.38	2388.2	1052.96	2152.18	1904.44	2470.99	2245.04	711.698	552.602	278.823	1033.45	1468.45	995.822	373.953	205.54	874.998	1137.14	805.878	229.096	526.321	715.358	1097.77	996.536	438.423
12	1	6	1793.92	1091.67	549.766	2075	2738.62	2178.71	788.575	528.718	2125.12	2688.35	1789.9	565.407	1264.27	1959.25	2265.66	1792.17	799.707	1627.43	918.389	1507.77	1160	1182.38	1253.65	2468.05	2283.33	1051.73	2105.78	1777.37	2597.64	2548.81	696.382	566.323	276.679	1035.54	1467.05	1102	404.495	205.819	959.466	1344.51	931.73	246.256	591.633	875.378	1270.49	1001.53	365.439
12	1	7	1724.85	1208.14	524.605	1976.33	2874.55	2249.86	873.976	507.451	1631.99	2227.39	1762.36	663.557	923.902	1605.87	1957.1	1662.38	635.776	1220.55	846.132	1200.41	997.689	1253.94	1058.98	2097.97	1989.35	1054	1691.55	1464.6	2229.74	2238.07	660.403	489.153	266.457	1103.33	1598.73	865.74	296.502	199.099	815.935	1095.84	691.258	219.12	428.469	695.897	992.645	786.012	345.951
12	1	8	1846.65	1314.5	635.81	2407.24	3182.26	2513.89	979.016	583.172	2065.52	2611.75	1955.09	784.824	975.634	1741.18	2112.95	1927.51	857.241	1115.06	925.62	1153.8	1258.62	1346.31	1267.6	2329.65	2277.7	1306.2	1556.49	1657.47	2737.79	2541.89	812.189	659.717	301.156	1295.47	1929.49	1152.65	416.021	225.012	863.84	1063.89	774.039	247.281	474.647	659.432	872.201	727.173	311.419
12	1	9	1719.5	1426.74	670.035	2625.67	3523.21	2768.51	1024.09	588.849	2218.39	2897.95	2240.12	656.1	1146.93	2143.95	2531.21	2134.79	709.582	1680.1	997.613	1418.89	1341.53	1570.47	1361.41	2683	2721.84	1279.55	2322.8	1993.85	2969.19	2912.54	759.732	549.704	287.418	1170.93	1687.74	913.943	324.171	211.467	774.718	1081.49	718.049	218.929	551.368	740.823	948.055	936.242	417.239
12	1	10	1864.5	1217.68	621.076	2330.22	2941.71	2265.37	839.471	600.257	2121.2	2366.68	1497.05	574.837	1428.74	1993.58	1998.75	1578.46	697.519	1472.18	867.828	1143.94	1286.04	1112.47	1381.38	2173.4	1894.14	933.555	2105.74	1625.11	2720.22	2293.4	694.474	571.429	277.16	1139.11	1739.18	1034.31	372.946	213.16	926.213	1277.26	889.574	228.031	577.278	845.302	1185.81	911.77	351.626
12	1	11	1576.42	1184.05	538.875	2099.04	2864.84	2336.3	892.282	532.593	1888.79	2370.78	1812.05	704.545	859.76	1672.81	2036.96	1740.43	664.716	1267.85	850.648	1256.67	1098.47	1308.57	1145.84	2162.48	2093.92	1114.98	1743.08	1611.88	2469.26	2416.48	789.804	610.825	286.426	1276.94	1970.91	1107.91	387.373	225.637	940.003	1280.65	893.719	246.564	461.315	798.47	1067.15	920.49	333.503
12	1	12	2199.55	1453.07	789.848	3045.18	3813.76	2639.58	1041.06	682.548	2691.6	3094.91	2065.57	747.116	1033.89	1865.7	2187.82	1804.79	721.659	1030.64	809.152	1148.83	1597.35	1484.66	1460.73	2765.06	2402.02	1216.41	1571.99	1614.41	3560.22	2968.01	751.755	577.587	287.31	1142.22	1681.61	1067	383.817	271.514	981.231	1228.69	801.699	248.034	517.92	875.468	1146.76	931.791	358.712
12	1	13	1539.44	1030.16	465.806	1923.08	2614.17	2230.46	809.986	404.706	1667.31	2768.06	2338.3	656.345	1029.36	1588.03	2189.07	2847.79	1079.15	1671.16	1112.23	1522.62	953.607	1379.95	930.521	2025.36	2916.46	1587.7	1998.7	2298.51	2337.85	2702.62	673.405	492.614	250.911	965.263	1383.91	875.968	326.395	186.5	703.818	971.722	600.399	191.554	362.355	618.03	793.607	671.213	302.645
12	1	14	1539.9	1093.61	545.111	2006.36	2794.95	2164.64	790.722	539.523	1923.54	2554.99	1774.81	474.638	1258.68	2077.8	2400.5	2148.41	864.323	1768.06	1037.21	1460.47	1097.72	1195.38	1236.48	2457.84	2443.81	1102.07	2419.36	1916.25	2314.16	2360.55	670.554	557.598	285.301	1115.08	1671.39	930.827	370.743	216.313	832.6	1089.52	759.64	225.687	808.717	1040.05	1351.16	1300.82	508.511
12	1	15	5657.54	1551.75	1341.1	4647.68	3047.38	3029.63	1329.22	907.482	3047.48	3276.23	2516.82	1133.9	2224.89	3579.78	3768.54	3141.85	2052.44	3191.79	2025.55	2395.14	2370.81	1847.32	1894.78	3877.46	3344.65	1668.13	4124.02	2922.91	3094.47	2845.22	922.528	700.323	377.155	1337.3	1722.63	1199.06	502.794	247.025	895.996	1362.19	994.461	371.166	961.87	947.679	1404.19	1599.59	629.952
12	1	16	2732.97	1316.63	843.241	2810.45	3021.59	2520.82	996.386	537.949	2054.73	3055.25	2269.29	693.924	1335.47	2365.57	3035.25	3494.16	1751.53	1928.12	1556.96	1839.58	1401.53	1503.6	1129.25	2712.48	3109.97	1680.85	2811.17	3081.54	2898.49	2811.5	821.265	749.905	390.537	1312.43	1732.63	1307.3	540.769	225.661	1023.83	1462.89	1085.01	297.258	838.679	994.844	1483.75	1488.89	645.767
13	0	1	642.256	666.358	396.784	1508.88	2913.76	1607.55	421.535	518.403	1941.13	3529.64	2592.65	567.63	1524.64	1969.08	2910.14	2391.97	3143.82	1389.32	1553.57	1521.01	660.952	1314.07	1314.51	2357.87	2682.79	1564.65	1922.86	2122.37	2835.64	2996.32	226.78	221.449	137.79	539.281	1004.89	509.869	142.261	127.536	533.412	1044.09	610.707	136.754	400.073	627.893	830.034	786.96	529.415
13	0	2	552.324	535.99	346.024	1344.69	2915.29	1329.63	347.095	477.178	1643.23	3269.46	1928.84	546.933	903.719	1765.95	2603.73	2424.37	2503.97	1225.83	1611.27	1454.49	586.039	1084.31	1070.79	2054.37	2253.77	1822.68	1811.29	2420.08	2466.68	2553.45	195.507	192.034	128.515	456.564	878.439	430.91	122.608	124.461	559.926	1007.02	598.324	154.459	472.51	714.05	902.952	972.548	619.25
13	0	3	452.529	454.621	291.687	1107.73	2163.86	1184.78	283.849	454.178	1725.67	2936.64	1982.88	544.499	1088.52	1948.67	2777.21	2353.76	2738.39	1239.62	1341.62	1458.15	526.659	1131.13	1147.59	2218.28	2428.17	1538.12	1901.34	2210.3	2166.62	2286.64	202.911	195.434	129.537	477.727	895.131	442.818	121.683	112.63	531.231	862.681	557.939	137.843	461.295	699.625	930.493	842.181	529.464
13	0	4	415.816	408.475	275.474	1080.78	2085.01	1097.16	269.923	404.412	1484.62	3056.88	1998.9	504.996	957.952	1796.82	2401.42	2217.3	2133.1	1112.29	1379.27	1295.24	484.432	1014.39	1014.94	2092.72	2374.24	1552.42	1630.11	1974.39	2164.87	2245.16	179.256	172.263	119.823	421.937	736.131	400.692	109.079	116.947	490.827	891.462	527.266	136.237	401.134	583.354	713.869	739.21	510.046
13	0	5	510.666	500.774	348.722	1350.62	2557.96	1381.77	314.519	491.049	2221.48	3567.05	2117.6	506.222	982.083	1924.79	2641	2258.52	1596.12	1180.84	1448.78	1429.97	661.144	1115.01	1258.7	2461.63	2498.5	1572.09	1816.41	2221.8	2685.18	2738.87	203.644	199.813	131.897	470.763	861.602	473.039	124.398	134.743	531.667	978.693	561.903	135.072	381.863	601.567	747.878	714.466	523.861
13	0	6	500.819	497.677	313.927	1293.04	2461.5	1365.07	324.527	434.919	1753.53	3934.2	2269.65	550.31	999.321	1964.38	2618.99	2212.39	1803.78	1246.84	1348.8	1506.61	578.2	1213.22	1145.24	2318.88	2531.41	1570.48	1906.74	2060.35	2605.57	2766.67	197.345	195.281	128.824	463.974	855.51	454.317	127.621	134.191	578.439	969.049	598.501	138.064	526.434	690.268	752.813	764.089	505.679
13	0	7	435.497	443.237	316.09	1137.12	2068.39	1196.4	275.775	430.83	1784.07	3615.76	1981.09	530.738	992.953	2067.11	2642.62	1982.46	1435.59	1358.09	1354.92	1570.21	588.783	1157.59	1198.55	2474.29	2348.48	1505.54	1926.82	2117.56	2295.65	2330.36	194.017	194.879	123.441	473.234	850.854	448.653	126.439	124.991	584.226	1056.81	581.378	131.608	427.59	665.157	792.564	818.189	459.208
13	0	8	504.994	495.113	337.374	1210.9	2352.16	1321.9	313.724	435.206	1686.63	3443.54	2090.22	576.64	903.634	1798.44	2595.26	2350.84	2238.71	1108.58	1407.89	1511.29	566.382	1176.81	1033.64	2167.82	2204.35	1660.05	1792.28	2222.12	2272.91	2484.58	265.646	264.275	173.448	590.879	1081.67	588.364	162.477	154.16	635.11	1106.32	692.918	173.546	588.759	790.134	1042	1050.66	882.855
13	0	9	575.518	579.737	388.882	1414.02	2586.33	1496.42	378.275	474.677	1998.05	3914.12	2346	515.693	1186.46	2317.4	3093.94	2772.38	2061.92	1446.39	1464.49	1685.99	657.422	1112.18	1289.82	2708.45	2893.46	1696.95	2014.08	2386.45	2674.89	2882.89	199.112	202.248	136.972	452.81	825.931	483.748	132.153	178.162	651.678	1123.89	712.533	191.428	583.448	897.124	1111.45	1056.5	846.114
13	0	10	412.532	400.7	292.744	1067.4	1828.58	1066.49	245.993	494.174	1525.81	3302.46	1872.33	479.347	1014.48	1665.91	2251.06	2422.31	1605.96	1187.54	1486.81	1539.89	530.942	928.486	1070.74	2019.64	2124.62	1620.65	1755.51	2185.9	2140.76	2101.23	180.137	175.284	121.37	427.02	779.398	419.185	110.656	143.566	550.972	955.893	553.711	155.144	535.854	686.384	794.628	799.103	552.181
13	0	11	421.161	438.441	277.447	1083.57	2065.69	1217.31	285.255	453.616	1714.8	3211.08	1994.36	490.076	891.728	1910.95	2527.41	2085.98	1441.72	1057.33	1190.31	1337.62	530.458	1014.2	1132.42	2191.08	2266.57	1476.73	1575.13	1915.37	2160.05	2417.09	191.53	189.156	127.669	468.871	808.677	448.19	114.765	132.036	577.264	1038.55	591.581	137.326	414.408	692.138	853.232	795.485	610.459
13	0	12	437.002	421.51	290.822	1107.87	2110.94	1121.57	267.119	508.469	1844.28	3127.44	1878.1	477.198	900.973	1794.98	2289.06	2140.64	2051.85	1057.8	1263.54	1325.9	558.426	966.874	1205.67	2049.69	2176.51	1504.65	1586.63	2001.59	2110.82	2156.16	227.424	231.351	141.934	517.592	923.273	509.783	145.504	137.051	604.678	1153.53	656.796	164.11	547.534	808.869	954.328	975.487	684.388
13	0	13	390.611	394.585	277.927	997.821	1858.79	1111.75	257.313	541.713	1845.07	3581.05	2108.89	509.852	901.079	2032.81	2492.55	2295.88	1605.66	1081.56	1310.64	1419.71	575.24	1045.78	1362.12	2167.76	2384.08	1628.56	1748.27	2093.04	2058.62	2192.68	185.988	192.674	120.471	401.083	746.155	414.173	123.866	142.067	484.629	1029.96	583.529	154.197	463.909	715.53	854.032	922.836	728.68
13	0	14	390.611	394.585	277.927	997.821	1858.79	1111.75	257.313	541.713	1845.07	3581.05	2108.89	509.852	901.079	2032.81	2492.55	2295.88	1605.66	1081.56	1310.64	1419.71	575.24	1045.78	1362.12	2167.76	2384.08	1628.56	1748.27	2093.04	2058.62	2192.68	185.988	192.674	120.471	401.083	746.155	414.173	123.866	142.067	484.629	1029.96	583.529	154.197	463.909	715.53	854.032	922.836	728.68
13	0	15	615.112	629.887	496.432	1594.44	2940.94	1486.25	406.353	883.247	2706.72	3965.34	2429.62	764.309	1286.42	2190.55	3458.81	2566.59	2875.77	1540.84	1487.89	1523.58	916.19	1641.31	1674.33	2617.26	2584.14	1806.66	2003.59	2192.86	3059.9	2677.49	195.003	191.26	125.44	479.476	867.967	464.825	118.758	143.054	562.003	1116.09	604.816	141.644	425.804	632.362	760.403	758.216	513.576
13	0	16	563.943	597.37	403.684	1470.61	2641.75	1570.65	399.05	579.129	2326.92	3860.91	2648.63	762.06	1052.39	2149.81	3276.03	2610.14	2002.71	1216.95	1437.7	1500.29	756.837	1601.38	1381.32	2593.71	2775.58	1983.98	1942.84	2296.05	2865.87	2907.68	179.703	184.472	107.256	436.098	859.925	448.915	116.2	117.044	451.584	953.955	512.735	130.043	333.015	506.623	619.771	522.567	311.131
14	1	1	4960.06	3623.94	1917.22	6326.08	6913.59	5048.05	867.793	864.75	3261.93	5209.3	3349.83	906.889	1354.04	2871.24	3852.93	2712.87	1175.18	1409.26	1172.8	1326.34	2418.5	2048.14	1960.23	3957.06	3942.93	1628.44	2071.76	2111.6	5427.01	5393.9	963.627	733.533	393.144	1308.12	1400.2	1056.26	221.231	237.667	991.611	1380.93	953.514	321.019	711.705	830.941	1094.71	777.672	479.868
14	1	2	2125.76	1637.52	844.16	2937.72	3358.01	2591.81	471.897	565.289	2430.62	3657.44	2622.71	907.008	1302.5	2545.15	3596.52	2533.55	1135.02	1377.67	1289.03	1341.45	1293.87	1453.44	1588.86	3189.5	3312.28	1406.12	1891.59	2011	3181.07	3239.17	1241.02	963.558	571.889	2280.12	2501.36	1836.52	308.628	401.243	2904.84	5140.13	3441	740.137	867.767	2108.18	3992.06	2408.21	742.531
14	1	3	1977.47	1523.45	833.509	2853.54	3327.44	2484.5	414.578	615.411	2438.14	3515.27	2418.07	910.487	1195.65	2639.69	3625.19	2619.29	1060.99	1274.74	1123.18	1236.2	1334.64	1344.31	1709.84	3233.58	3174.29	1497.71	1911.8	1926.56	3146.25	3125.51	931.604	720.787	412.738	1362.89	1516.01	1065.67	217.383	284.674	1208.25	1730.24	1023.77	352.618	699.711	1099.53	1373.91	935.579	414.054
14	1	4	1594.21	1200.31	677.542	2487.04	2819.01	2071.39	348.614	522.613	2276.47	3342.34	2190.62	796.819	1357.85	2509.98	3409.68	2446.87	1122.38	1398.17	1221.92	1280.3	1152.81	1109.82	1555.46	3125.39	2986.59	1364.86	1965.84	2063.05	2882.44	3122.44	947.928	756.416	390.689	1421.76	1562.57	1152.99	226.178	308.14	1346.87	1789.92	1107.36	352.807	647.413	1138.3	1429.46	917.135	432.453
14	1	5	1926.27	1433.37	810.701	2848.01	3169.74	2274.07	383.066	626.689	2459.91	3386.11	2270.75	769.849	1382.47	2561.45	3292.71	2148.06	972.127	1330.23	1109.34	1191.44	1338.35	1217.26	1756.01	3060.07	2924.98	1234.18	1871.17	1786.53	3096.6	2902.04	1115.57	882.976	481.925	1591.25	1826.69	1328.73	275.921	275.697	1274.97	1879.47	1236.92	393.763	599.369	1020.24	1327.15	902.425	454.752
14	1	6	1870.89	1561.79	804.51	2701.51	3268.08	2663.51	494.799	580.359	2566.39	3550.08	2280.65	831.595	1371.94	2600.45	3467.69	2339.79	989.539	1357.78	1180.9	1285.85	1331.21	1324.4	1625.88	3150.88	3074.86	1298.86	1929.28	1926.82	3159.78	3136.88	1173.43	942.496	487.233	1541.97	1782.9	1328.63	283.154	350.216	1264.1	1693.27	1053.08	397.971	753.631	1148.28	1386.14	846.952	374.3
14	1	7	2427.6	1807.27	1016.16	3343.28	4025.74	2684.13	441.643	668.537	2680.71	4066.43	2849.53	702.797	1398.63	2632.09	3339.82	2473.14	927.271	1455.42	1136.18	1215.62	1531.64	1497.2	1780.62	3306.16	3459.21	1348.28	1991.98	1820.26	3702.77	3519.16	1077.35	878.42	459.005	1396.55	1643.18	1265.16	243.286	272.094	1014.2	1572.49	1097.3	389.045	589.237	946.529	1228.6	959.209	417.909
14	1	8	2421.44	1825.13	1013.22	3501.72	3893.48	2922.46	478.954	600.353	2697.47	4016.04	2600.26	903.861	1345.02	2690.12	3607.87	2627	1104.12	1408.73	1204.13	1352.16	1568.49	1494.78	1620.75	3406.06	3405.31	1471.67	2084.28	2036.45	3713.09	3491.2	1280.68	1013.88	576.221	2106.13	2185.51	1596.86	303.787	371.23	2286.44	3434.21	2159.13	546.112	774.761	1763.71	3076.4	1803.58	615.881
14	1	9	2157.99	1713.09	893.931	3073.13	3656.48	2902.67	491.26	520.51	2223.37	3918.81	2788.69	896.423	1229.62	2421.4	3342.92	2330.4	976.529	1230.28	1061.32	1130.34	1330.68	1611.32	1459.78	3087.63	3333.78	1458.77	1786.52	1867.02	3434	3641.47	1333.76	1014.37	589.329	2444.47	2542.01	1836.77	326.843	314.62	2252.23	4347.27	2845.69	508.099	699.456	1580.66	2726.52	1745.59	636.655
14	1	10	2165.57	1707.91	922.292	3298.5	3902.46	2963.16	498.495	741.069	3151.42	4582.48	3105.11	1071.5	1528.67	3287.42	4059.49	2964.82	1349.02	1569.49	1361	1507.46	1610.04	1655.86	2208.06	4125.04	4082.4	1899.86	2326.43	2321.97	3952.99	3883.01	1528.86	1111.88	667.145	2805.13	2849.59	2000.88	327.218	441.056	2645.37	4571.86	3348.8	671.453	968.712	1692.06	2674.87	1742.76	676.352
14	1	11	1842.52	1445.57	776.091	2652.53	3091.58	2417.74	425.909	517.564	2192.61	3366.56	2330.74	875.252	1288.25	2343.62	3176.11	2344.15	1054.04	1254.64	1122.37	1191.18	1204.71	1359.52	1458.19	2927.16	3046.69	1382.17	1822.34	1846.59	2966.74	3018.8	1342.26	1056.11	577.054	1871.12	2123.47	1512.41	290.088	359.03	1623.18	2446.5	1527.14	507.652	766.594	1367.82	1901.34	1230.13	525.26
14	1	12	2176.91	1696.1	925.034	3023.1	3587.82	2653.65	488.208	539.187	2184	3736.76	2468.98	819.555	1360.17	2137.27	2860.96	2074.09	1028.33	1198.77	989.011	1069.81	1307.68	1423.51	1431.84	2853.19	3207	1281.54	1635.52	1625.97	3321.93	3384.47	2055.41	1536.68	922.58	3668.18	3795.08	2476.91	436.24	535.455	3665.72	5879.11	3928.41	777.728	1140.95	1950.88	3115.72	1932.04	800.581
14	1	13	1850.48	1423.08	764.309	2609.79	3014.79	2273.76	409.933	482.982	2140.59	3460.15	2397.76	882.891	1362.89	2266.98	3259.19	2295.95	1119.16	1204.94	1096.69	1130.26	1151.68	1373.89	1434.89	3166.64	3173.22	1389.3	1869.4	1716.9	2932.11	2810.87	1194.76	936.499	500.403	1722.67	1909.11	1414.39	273.783	315.037	1315.66	2113.67	1211.82	305.212	737.82	1093.82	1460.07	925.331	465.486
14	1	14	2127.12	1633.81	835.932	2689.01	3206.68	2364.4	478.964	495.756	1749.89	3005.74	1951.9	747.163	1162.79	1960.87	2928.56	2047.87	1193.47	1255.38	1174.51	1144.41	1057.33	1212.81	1327.21	2328	2579	1156.27	1557.83	1746.5	2715.44	2793.16	1293.42	972.513	532.583	1691.05	1910.53	1304.99	268.143	345.976	1305.98	1678.62	1132.63	413.778	733.932	1081.85	1311.1	971.733	592.106
14	1	15	3125.44	2468.73	1272.6	4254.56	5231.92	4027.99	678.996	576.078	2644.34	5216.72	3750.72	1189.47	1615.51	3153.97	4497.72	3623.49	1802.24	1857.23	1657.62	1742.32	1699.29	2470.58	1688.87	3991.98	4648.59	2191.4	2755.67	2861.51	4500.44	4779.62	1514.79	1184.69	648.422	1909.94	2243.49	1576.01	333.64	461.741	1593.78	2138.78	1324.7	542.562	1243.58	1417	1691.81	1082.15	674.361
14	1	16	2158.42	1607.38	931.965	2953.76	3253.96	2381.46	463.222	626.994	2425	3481.64	2348.89	836.324	1880.02	2884.35	4596.35	2890.86	1617.81	1984.44	1637.29	1701.71	1335.37	1166.26	1826.24	3273.29	3261.51	1504.69	2517.39	2405.21	3089.02	2940.24	1737.38	1404.07	750.338	2851.78	3257.07	2476.18	470.617	592.792	3886.22	7214.44	5166.04	1004.75	1741.16	3068.37	6460.16	3558.73	1240.82
15	1	1	624.094	494.59	285.896	1222.33	1637.28	1042.53	255.67	242.82	1095.3	1495.03	1279.3	187.899	518.745	991.456	1241.28	1044.56	578.884	766.557	566.182	719.291	752.635	543.682	716.314	1229.45	1490.24	731.283	1160.49	903.021	1527.09	1416.03	239.881	214.117	106.124	484.502	676.387	419.608	107.864	75.5612	359.631	546.173	376.801	70.5939	151.478	268.885	382.836	336.128	189.181
15	1	2	622.552	489.677	286.471	1207.47	1595.62	978.876	242.378	263.697	1103.8	1453.63	1110.27	170.928	1141.75	949.799	1239.36	1008.21	592.706	746.416	578.739	685.49	806.094	490.244	675.901	1177.34	1432.89	684.833	1095.59	810.762	1489.09	1359.04	210.957	201.376	88.7195	415.019	605.641	376.239	100.223	68.564	315.29	456.002	327.963	58.6177	177.07	252.741	337.45	272.492	111.337
15	1	3	587.889	488.079	266.526	1226.15	1681.48	1065.63	248.371	254.428	1110.22	1559.99	1255.71	188.113	724.121	1004.09	1311.88	1155.95	619.723	797.005	688.274	808.908	722.912	552.137	714.679	1238.52	1500.98	784.368	1086.66	964.541	1570.61	1489.12	216.907	194.088	96.6143	429.651	598.405	360.944	94.151	76.5964	353.441	465.597	329.154	58.8687	161.137	301.637	398.518	332.873	145.77
15	1	4	557.518	463.064	251.446	1158.1	1553.37	980.361	232.04	234.428	1083.27	1473.83	1136.25	175.36	650.714	983.498	1415.62	1161.11	576.31	817.383	676.246	793.065	695.059	502.018	658.011	1189.02	1467.19	738.062	1111.36	1028.47	1511.71	1371.18	236.184	224.354	98.6273	448.347	674.647	412.91	106.504	79.2979	341.587	494.856	340.889	60.4269	174.452	301.577	382.471	296.972	123.425
15	1	5	528.314	466.814	235.131	1137.5	1565.22	1033.17	250.963	205.959	945.634	1397.6	1117.96	185.157	560.077	738.984	1144.1	911.926	494.908	579.111	487.619	559.256	652.66	532.967	546.584	1023.85	1266.62	672.742	810.362	737.754	1495.66	1424.58	236.251	214.807	99.5813	465.522	688.61	399.065	97.8198	79.5672	346.289	478.936	324.664	53.2593	150.198	265.476	372.283	260.632	113.855
15	1	6	505.425	426.223	237.213	1072.4	1441.35	946.524	225.182	226.747	1019.83	1501.03	1160.42	171.637	792.481	923.643	1321.22	1036.1	559.156	796.83	615.004	729	676.694	492.363	604.225	1159.99	1395.26	691.02	992.495	870.786	1408.39	1343.13	240.787	211.633	106.688	487.032	685.973	411.754	103.575	80.2461	379.652	543.341	385.947	69.1495	143.441	301.35	450.314	347.886	155.255
15	1	7	509.78	405.212	230.763	1119.11	1543.89	937.361	206.462	241.003	1159.56	1693.41	1264.63	171.33	725.096	1046.68	1570.23	1243.93	611.274	772.431	728.204	794.168	707.472	494.591	641.207	1407.51	1717.73	775.641	1153.81	1076.37	1493.76	1379.91	233.395	201.09	103.145	470.539	654.199	387.751	98.0507	80.2038	361.495	513.845	350.782	64.181	161.597	278.601	382.283	296.996	120.981
15	1	8	516.955	455.066	230.231	1112.98	1543.79	1020.59	245.889	206.974	1015.61	1504.33	1146.76	191.243	591.612	951.812	1547.78	1116.66	572.158	796.607	685.566	772.594	657.727	536.336	590.057	1172.77	1431.54	768.931	1063.7	985.946	1495	1451.74	205.973	186.815	87.8077	416.412	593.371	360.734	93.2131	72.3632	339.077	496.007	353.125	63.565	151.591	303.682	453.116	339.894	138.847
15	1	9	504.814	424.687	237.765	1101.52	1506.59	986.443	225.723	265.36	1150.53	1733.77	1256.2	174.85	727.953	1134.16	1766.4	1134.85	494.597	881.604	679.597	776.947	725.696	514.48	734.843	1370.12	1497.7	750.71	1086.34	1103.42	1500.93	1449.42	230.151	205.794	101.399	484.073	689.657	399.593	99.4234	89.1112	397.21	546.87	367.02	64.8177	172.01	315.306	439.969	319.898	131.037
15	1	10	400.356	369.602	184.4	847.703	1179.43	833.282	211.729	183.33	873.946	1328.69	1084.44	192.193	543.199	888.832	1377.19	1054.68	443.256	740.935	579.845	695.433	526.889	458.159	527.289	1070.94	1237.41	706.498	894.321	895.891	1163.41	1217.28	200.845	190.056	87.3783	408.704	616.12	376.788	97.5857	85.55	354.622	499.673	396.581	72.5398	182.114	356.351	493.116	390.289	159.07
15	1	11	502.162	436.235	233.926	1082.48	1488.26	991.589	237.947	217.395	1050.36	1609.49	1212.42	199.922	634.34	990.765	1465.88	1100.17	483.224	733.432	626.472	731.553	650.518	523.869	607.967	1238.59	1383.92	758.146	987.843	943.046	1460.66	1432.49	252.329	232.045	104.938	500.921	744.966	437.088	108.748	81.5824	383.184	539.497	381.195	65.3227	171.659	329.293	483.508	341.548	124.192
15	1	12	520.586	440.544	239.302	1130.01	1576.24	1006.69	236.04	237.331	1078.17	1638.93	1166.28	182.483	843.927	908.818	1365.36	1062.78	444.799	689.497	580.452	663.034	679.035	523.045	615.446	1233.66	1449.94	685.101	934.932	838.607	1510.23	1444.02	230.008	211.609	101.113	455.667	662.262	405.776	102.975	88.1151	385.034	523.92	368.862	66.4083	171.332	329.304	462.812	335.389	137.388
15	1	13	576.422	510.273	255.539	1197.83	1709.26	1130.75	264.578	213.291	1005.44	1622.44	1198.5	196.352	457.351	838.035	1539.07	1004.55	419.72	709.597	516.881	611.315	649.246	571.084	640.381	1129.29	1408.78	744.09	892.849	837.597	1591.54	1574.79	196.844	181.391	85.5236	415.384	601.033	377.44	95.2352	75.2619	337.404	522.058	377.472	68.573	141.766	261.892	414.169	309.035	128.765
15	1	14	510.807	434.812	218.579	1047.51	1462.43	927.794	226.565	186.625	903.546	1411.43	1068.25	168.859	555.535	887.738	1244.1	1072.56	572.43	916.254	706.518	794.926	606.342	483.258	522.568	1033.09	1337.42	695.775	1102.3	925.431	1359.44	1281.44	257.513	232.474	113.014	489.799	702.199	420.348	107.202	88.7636	380.488	509.061	360.965	62.7526	191.692	383.969	499.253	387.039	170.138
15	1	15	550.958	488.54	256.927	1097.83	1479.94	1062.06	273.22	226.125	1012.6	1531.15	1219.91	194.914	525.254	927.989	1448.94	1091.95	507.382	884.871	630.751	753.211	690.11	560.22	608.963	1160.31	1382.94	725.164	1085.16	957.444	1445.86	1486.92	252.086	231.663	105.927	492.844	717.927	431.501	113.196	76.047	374.739	536.82	403.515	74.1539	188.33	396.956	560.333	446.236	178.001
15	1	16	513.168	474.797	237.253	1011.38	1419.38	1042.64	288.204	203.768	998.179	1591.7	1303.56	279.629	632.456	1043.74	1511.2	1288.33	546.838	951.172	748.948	894.189	620.941	589.789	643.126	1219.35	1421.48	954.989	1220.39	1111.09	1391.67	1467.06	213.209	212.343	89.7225	410.915	620.565	399.952	112.397	77.4604	337.396	479.365	345.853	82.2711	189.99	357.786	516.145	394.267	156.369
16	1	1	689.715	795.77	355.542	832.862	1851.95	1207.21	614.596	524.081	1043.27	2133.81	1525	502.856	614.951	1071.52	1830.94	1765.43	1370.44	1032.68	988.559	860.484	490.149	817.667	564.981	1389.75	1828.01	1047.73	1062.57	1769.59	1398.42	1897.11	312.601	357.791	172.044	380.727	837.435	533.117	247.87	248.341	548.187	1033.03	733.112	215.07	440.235	726.146	1083.55	971.569	700.467
16	1	2	756.252	890.733	342.934	940.319	2218.81	1406.48	627.958	535.794	1319.2	2984.86	1892.07	517.021	741.011	1514.03	2294.56	1886.48	1212.37	1353.59	983.478	981.791	499.093	891.401	758.606	1998.45	2310.21	1074.27	1398.22	1782.5	1837.23	2424.32	320.456	374.635	140.611	392.639	894.861	596.779	269.869	203.95	506.179	1200.11	873.286	229.655	360.401	628.366	1000.97	874.755	603.74
16	1	3	1031.48	1286.98	342.216	1200.78	2841.93	1873.33	982.882	662.434	1708.58	2992.78	2333.6	659.656	1313.13	2060.27	2560.93	2197.23	1767.23	1379.51	951.637	932.188	558.189	1233.95	1145.26	2334.09	2476.98	1248.44	1431.7	1949.26	2029.03	2858.97	315.363	334.828	151.269	383.961	919.16	532.023	203.88	194.991	524.442	1111.48	764.67	183.177	338.79	658.761	986.788	816.497	646.628
16	1	4	955.858	1081.76	387.882	1059.1	2597.39	1440.26	707.604	649.56	1488.18	2586.93	1544	476.747	855.681	1488.01	2074.4	1669.42	1355.94	1282.59	1025.38	950.673	569.298	829.773	906.642	1921.19	1989.97	910.808	1323.86	1758.93	1768.67	2227.13	369.593	405.841	170.552	442.413	1039.5	603.689	251.465	222.403	572.025	1239.79	836.112	236.302	303.361	634.317	1097.35	977.194	797.848
16	1	5	1105.9	1279.84	392.754	1160.16	2895.91	1640.89	866.867	561.817	1638.28	3173.23	2026.58	610.693	1121.69	1619.28	2512.23	2059.93	1430.52	1644.95	1175.83	1186.97	530.201	1027.53	898.612	2021.15	2616.71	1176.01	1690.16	2004.54	1882.83	2597.71	410.849	441.151	210.215	521.675	1026	674.103	298.208	226.03	659.386	1331.89	872.688	236.873	324.911	661.454	1053.44	880.383	719.955
16	1	6	850.2	991.656	389.655	1017.79	2402.7	1490.1	718.833	598.366	1475.71	3564.28	2223.81	582.652	927.036	1713.52	3064.89	2506.94	1712.48	1883.4	1540	1473.03	549.593	979.891	818.781	2484.13	2996.85	1307.74	1936.99	2646.39	1917.96	2653.71	396.37	425.325	206.572	490.018	1001.96	629.242	269.796	218.61	616.043	1266.46	827.727	227.192	386.243	764.118	1114.43	989.306	858.329
16	1	7	1129.39	1218.13	523.456	1346.36	3079.52	1794.4	746.158	609.613	1800.49	3684.5	2463.73	556.195	878.516	1644.98	2561.46	2338.49	1532.68	1575.68	1300.83	1308.05	754.982	1065.11	939.44	2172.62	2951.42	1270.13	1617.61	2357.7	2298.41	3096.98	467.801	517.295	216.314	568.889	1248.93	801.846	329.812	226.342	616.377	1446.31	1043.92	297.719	412.012	782.216	1312.11	1408.44	1082.36
16	1	8	978.072	1106.41	463.703	1209.78	3042.24	1768.39	772.098	727.258	1493.19	4043.08	2406.14	649.422	961.64	1691.33	2973.24	2647	2137.53	1836.65	1566.96	1500.53	654.215	1113.05	878.995	2453.35	3076.96	1429.25	1886.8	2823.05	2277.46	3246.3	430.515	463.372	222.921	533.328	1103.55	709.068	309.355	218.708	647.196	1362.66	943.933	265.998	459.375	723.868	1167.83	1059.14	880.334
16	1	9	1409.19	1759.89	515.945	1456.13	3197.53	2282.71	1359.11	885.698	1205.5	3301.44	2246.35	758.315	1866.36	1809.66	3382.05	2682.33	2568.67	2225.47	2082.75	1813.55	584.592	1414.49	1049.34	1970.54	2708.06	1304.33	2277.37	3353.47	2020.05	3183.2	457.894	522.484	237.203	556.976	1170.11	755.637	362.732	340.069	549.226	1339.23	881.256	294.112	380.464	594.81	1159.4	986.149	813.022
16	1	10	1523.62	1829.69	539.222	1746.61	3816.4	2533.75	1390.93	667.259	1757.68	4050.12	2900.03	974.411	1180.91	2258.14	3681.28	3454.63	2476.85	2441.34	2050.91	2079.26	678.566	1719.56	891.768	2736.47	3565.19	1871.8	2504.78	3659.59	2730.22	3568.97	364.84	403.01	215.242	430.133	941.083	575.836	279.416	314.285	581.696	1146.01	906.375	295.616	447.221	1006	1835.35	1595.15	1064.74
16	1	11	855.073	968.761	416.27	1016.03	2227.81	1446.8	678	515.377	1191.8	2911.63	1936.18	529.538	799.752	1425.88	2426.62	2116.63	1679.22	1512	1239.14	1199.88	520.993	935.762	633.603	1982.59	2456.64	1174.25	1552.39	2076.53	1746.32	2383.23	360.032	396.34	173.437	442.055	926.117	586.87	258.857	189.47	504.283	1109.76	681.065	194.388	328.497	582.982	974.827	802.845	629.41
16	1	12	1013.56	1138.84	432.357	1177.9	2740.06	1699.08	805.125	608.336	1393.71	3206.52	2362.06	663.07	850.484	1654.3	2899.32	2586.88	1932.36	1732.59	1597.49	1465.56	569.499	1131.54	805.512	2055.68	2815.18	1416.38	1782.23	2781.29	1998.92	2791.74	466.253	499.618	244.175	580.129	1080.49	711.725	341.795	261.217	635.419	1273.59	798.734	249.215	462.906	883.945	1397.8	1082.41	885.001
16	1	13	814.488	936.199	385.006	1019.89	2213	1446.96	695.972	507.222	1392.2	2904.66	2014.42	620.831	843.557	1547.19	2663.44	2490.47	2029.07	1430.43	1410.09	1179.44	574.714	1003.18	739.199	2040.25	2535.55	1367.92	1474.49	2524.05	1795.47	2376.8	415.233	443.342	206.437	523.308	1032.03	679.53	295.487	207.788	662.968	1355.66	980.929	247.456	430.778	868.006	1251.06	1110.8	813.914
16	1	14	1209.86	1296.92	580.525	1444.08	3367.63	2031.46	839.98	657.947	1418.97	3663.47	2224.85	691.548	1137.38	1456.53	2301.74	2193	2309.01	1787.16	1595.29	1461.09	738.636	1205.8	729.09	1873.07	2480.48	1356.6	1831.94	2475.53	2423.75	3440.68	450.739	437.056	317.617	606.166	1079.86	687.312	267.861	295.828	762.431	1412.72	850.138	198.367	426.225	710.446	1034.5	961.501	969.218
16	1	15	908.651	1012.38	373.169	1044.24	2529.52	1482.47	616.57	452.149	1200.05	2499.77	1843.9	454.309	715	1182.68	2143.02	1813.48	1684.52	1288.99	1211.34	1145.75	521.702	865.925	635.917	1681.98	2014.17	996.358	1322	1953.77	1758.29	2395.5	375.303	410.769	172.638	460.375	1001.75	618.334	261.215	188.279	556.287	1150.48	798.981	230.162	377.959	675.115	973.313	897.744	770.238
16	1	16	775.252	821.065	399.858	876.623	2239	1223.35	507.285	529.101	1121.33	2500.05	1680.09	454.533	733.023	1554.08	2457.74	2220.13	1617.93	1618.27	1391.69	1229.11	495.17	744.595	683.777	1866.56	2197.94	1112.04	1667.19	2564.9	1545.19	2114.32	337.128	369.253	173.833	415.54	948.36	575.536	231.611	203.876	533.859	1145.89	780.121	209.763	317.475	674.829	1075.49	929.223	718.995
17	0	1	3348.44	3462.66	1987.11	3634.62	4203.01	3880.84	2364.16	1288.07	2574.94	4013.81	3016.24	1309.83	2172.89	2893.52	4149.66	3835.39	3264.84	3088.07	6049.31	3470.09	1940.7	2330.38	1695.46	3309.49	3679.8	2200.04	4124.81	6099.85	3691.69	3824.23	2245.14	2385.37	1407.82	3190.27	3774.24	3180.44	1535.29	1004.25	2460.59	3587.5	2523.88	724.409	2770	2789.3	3221.21	2395.77	2944.85
17	0	2	3403.37	3615.4	1724.29	2856.46	3269.02	2948.85	2530.52	1131.75	1968.54	3131.13	2389.01	1360.63	1685.8	2628.39	3289.87	3284.82	2553.59	2579.2	4960.66	2774.68	1534.61	2021.07	1496.14	2505.65	2933.76	1895.19	3507.41	5265.94	2819.84	2856.36	1914.79	1840.41	1234.24	2482.92	2938.99	2526.42	1237.64	714.968	1523.34	2556.58	1839.1	643.776	1597.96	1659.58	2148.51	1945.97	2128.56
17	0	3	2474.6	2473.19	1754.37	2564.79	3172.63	2966.4	2042.9	1092.91	1903.62	3130.04	2390.05	1172.22	1474.39	2396.84	3304.39	3185.19	2409.74	2232.47	4348.13	2576.76	1505.89	1920.19	1382.88	2577.38	2950.83	1879.54	3049.74	4760.11	2639.39	2908.41	2046.53	2221.94	1572.88	2992.68	3623.58	3224.15	1446.09	918.475	1928.58	2963.67	2271.03	796.731	1615.4	2021.51	2584.36	2285.23	1960.73
17	0	4	2475.71	2345.25	1881.34	2963.37	3247.76	2787.66	2318.62	1140.32	2148.37	3496.17	2327.52	1172.74	1482.36	2492.82	3362.91	3314.34	2894.92	2341.76	5718.59	3095.76	1689.65	1813.29	1429.96	2722.9	2894.87	1665.68	3165.84	5772.56	3094.28	3029.68	2026.04	2133.17	1379.23	2976.78	3560.04	3065.15	1401.6	855.974	1787.72	2809.91	2026.3	668.349	1275.89	1880.43	2374.12	2121.56	2165.18
17	0	5	2942.61	2670.5	2188.41	3179.92	3495.71	2890.87	2060.97	1206.41	2066.4	3132.1	2097.14	1064.2	1743.01	2437.71	2873.26	2683.6	2450.06	2539.03	4490.19	2759.63	1742.77	1670.44	1473.69	2581.06	2495.89	1546.77	3394.51	4514.96	3004.48	2949.84	2480.63	2561.09	1586.28	3454.59	4207.79	3610.66	1577.73	899.561	2026.1	2972.55	2202.48	694.269	1608.34	2210.21	2580.22	2321.85	2685.55
17	0	6	2349.52	2568.64	1668.28	2460.26	3167.13	3021.41	2383.14	995.151	1869.07	2983.38	2420.69	1243.29	1622.74	2284.23	3026.7	2894.45	2379.38	2241.92	3852.48	2482.53	1390.06	2039.86	1329.15	2442.7	2750.83	1859.57	2958.34	4099.87	2634.17	2884.31	1613.21	1652.06	1289	2322.07	2695.11	2341.41	1153.08	777.254	1550.27	2390.43	1722.66	621.375	973.577	1517.01	2093.21	1828.66	1703.43
17	0	7	3628.91	3863.07	2232.43	3303.53	3617.15	3293.27	2890.16	1196.38	1989.38	3047.37	2389.24	1342.29	1484.4	2088.6	2842.89	2783.26	1917	1899.14	3794.71	2198.33	1766.44	2092.15	1342.36	2268.96	2784.75	1580.14	2569.6	4331.84	2939.76	3050.72	2259.88	2514.13	1513.38	3142.56	3950.42	3571.69	1818.79	907.259	2408.52	3815.15	2763.02	928.458	1422.39	2373.83	3176.31	2520.02	2336.48
17	0	8	2476.77	2578.65	1998.15	2882.6	3673.92	3383.41	2227.2	1103.99	2211.55	3411.38	2682.69	1238.06	1849.18	2606.81	3236.45	3228.58	2916.19	2508.9	4780.9	2954.57	1671.56	2145.51	1614.27	2791.55	2980.25	2039.63	3250.47	4876.34	3113.37	3423.11	2699.19	2789.54	2010.7	3606.53	4481.42	3836.95	1978.55	1238.41	2482.69	3419.55	2471.41	962.222	1666.61	2498.64	3051.39	2519.41	2631.45
17	0	9	3158.78	2900.93	1661.63	3324.46	3738.79	3015.83	2002.75	1059.57	2002.95	3256.19	2238.78	972.826	1506.99	2050.73	2746.8	2685.78	2402.83	2049.1	4312.84	2529.17	1581.76	1740.29	1315.78	2344.74	2538.87	1510.5	2781.63	4385.64	3149.23	3155.39	1642.13	1800.06	1229.17	2106.72	2851.81	2451.83	1212.67	694.983	1553.22	2475.03	1733.96	707.449	1613.91	1997.78	2215.13	1760.67	1927.13
17	0	10	2685.25	2524.61	1562.75	2421.54	2812.32	2436.46	1929.26	774.733	1650.33	2558.11	1809.25	895.175	1472.08	2376.98	3037.25	2476	2165.82	2402.13	4243.59	2878.98	1238.59	1484.52	1237.41	2297.65	2347.65	1233.96	3297.4	4405.37	2337.13	2378.77	2250.43	2434.14	1147.25	2673.57	3162.72	2811.02	1587.25	747.356	1711.68	2752.8	2022.12	836.393	1522.19	1771.29	2291.05	1821.45	1887.8
17	0	11	2639.88	2540.67	1772.33	3107.11	3641.4	3048.16	1923.6	1029.43	2306.04	3595.23	2463.17	1124.25	1362.74	2352.53	3268.88	2890.92	2507.68	1975.06	4630.82	2497.05	1655.34	1819.63	1497.23	2873.12	3038.2	1679.05	2746.44	4578.53	3240.08	3258.44	2509.45	2569.13	1583.91	3395.57	4009.51	3356.4	1665.7	866.471	2141.01	3237.91	2283.77	741.508	1591.89	2260.07	2912.1	2176.66	2379.91
17	0	12	2289.26	2478.38	1727.53	2667.73	3141.18	2875.63	2176.02	805.675	1850.56	2823.42	2011.28	1116.16	1239.1	1878.35	2408.42	2311.56	1979.16	1809.28	3483.77	2139.03	1397.28	1778.17	1112.04	2213.56	2290.96	1431.22	2377.15	3679.7	2694.44	2805.9	2068.02	2237.23	1406.84	2928.32	3760.42	3042.65	1454.47	761.67	1767.53	2688.72	1948.34	733.779	1187.01	1632	2127.45	1881.49	2172.72
17	0	13	2733.08	2726.79	1820.29	3513.44	4073.45	3574.77	2050.21	1036.89	2253.92	3714.76	2599.39	1019.96	1691.36	2914.11	3767.26	2992.05	2929.15	2781.94	4911.4	3024.11	1704.33	1970.52	1569.82	2976.85	3172.95	1678.97	3988.09	4974.08	3472.11	3703.47	3011.96	3218.15	2091.67	4045.14	4996.5	4601.85	2071.53	1364.08	2623.2	4119.28	3032.24	1075.05	1775.34	2499.01	3132.49	2517.85	2903.18
17	0	14	2629.06	2730.37	1789.85	2828.19	3429.05	2914.28	1867.43	1001.32	2060.6	3371.29	2484.23	1163.06	1661.99	2777.09	3627.79	3373.95	2370.91	2739.41	4276.81	3024.68	1494.32	1878.46	1465.85	2860.51	3156	1914.13	3619.62	4957.06	2916.71	3113.61	1853.25	1989.98	1190.38	2853.12	3476.03	2817.81	1205.04	777.608	1833.33	2738.6	1752.76	512.929	1228.78	1826.57	2373.16	1897.5	1745.28
17	0	15	3448.57	4052.92	2204.22	3832.48	4257.2	4041.92	3290.74	1095.51	2178.09	3378.65	2357.07	1389.97	1426.25	2213.06	2891.3	2536.2	2108.09	1988.21	3559.32	2342.14	1807.82	2351.8	1420.29	2621.94	2734.28	1590.48	2698.56	3712.12	3489.07	3511.43	2040.37	2024.3	1355.73	2881.66	3153.02	3053.29	1532.64	790.03	1823.43	2721.64	1970.97	657.777	1199	1873.73	2448.52	1979.76	1677.29
17	0	16	2132.5	2434.91	1795.51	2247.26	2794.75	2394.77	2224.95	918.337	1930.11	2976.45	2400.6	1442.48	1767.99	2409.18	3753.88	4202.7	3644.88	2290.87	6070.41	2990.7	1376.09	1666.72	1415.71	2733	3394.31	2269.72	3056.82	6520.96	2485.84	2585.09	2196.33	2302.77	1467.09	2943.77	3651.98	2941.79	1483.04	790.803	2013.42	3077.4	2030.16	742.014	1649.95	2152.25	2874.06	2205.81	1774.77
18	1	1	2101.47	2123.89	1521.67	4071.39	5299.33	3662.06	1378.01	1375	3905.82	5307.76	3629.41	2199.24	2747.16	5059.47	5483.39	6027.45	3127.69	2907.32	2527.68	2581.47	2680.81	2060.4	2944.23	4949.76	5039.62	3478.89	4028.52	3826.39	5053.97	4362.57	1012.67	1092.84	612.034	1583.03	2324.19	1647.87	661.487	447.039	1461.03	2161.11	1444.09	546.135	1721.22	2545.34	1963.32	3461.06	2291.01
18	1	2	2001.43	2185.36	1314.17	3702.88	5312.27	3862.42	1319.76	1118.67	3266.22	4930.2	3514.67	1863.29	2678.77	4862.37	5315	5669.93	2808.02	3006.65	2636.97	2748.25	2217.56	1946.95	2582.96	4243.18	5235.97	3031.86	4422.26	3785.48	4595.39	4456.89	1050.43	1201.85	616.858	1584.49	2466.2	1831.03	708.3	431.776	1380.98	2125.53	1425.57	513.921	1637.17	2063.95	1802.32	2570.19	1681.84
18	1	3	1942	2057.78	1340.43	3622.4	4819.91	3619.56	1249.25	1235.24	3492.46	4852.33	3334.77	1748.85	2943.57	5411.67	5662.66	5877.31	3032.17	3443.25	2794.64	2936.92	2341.64	1828.61	2787.08	4874.45	4885.67	3161.89	5216.72	4239.03	4511.68	4168.29	1307.13	1401.74	829.438	1901.99	2637.23	1994.15	853.357	515.367	1555.46	2267.32	1507.95	570.958	2198.67	2651.44	2017.38	3498.77	2433.08
18	1	4	1707.84	1865.9	1165.1	3230.62	4515.45	3413.6	1212.94	1011.22	3054.29	4203.03	3123.17	1829.22	2155.73	4243.34	4061.31	4240.35	2390.02	2455.12	2009.57	2108.42	2030.85	1840.67	2174.78	3745.8	3885.16	2656.41	3868.92	2891.54	4049.09	3892.62	1075.44	1185.83	618.042	1579.42	2415.74	1734.22	708.747	390.997	1197.44	1986.84	1413.26	521.042	1861.92	2340.27	1671.33	3012.3	1739.27
18	1	5	1830.45	1954.58	1289.45	3605.17	4779.24	3616.58	1244.18	1227.97	3793.32	5051.15	3374.32	1867.77	2740.25	5193.3	5101.71	5165.64	2750.84	3122.58	2522.72	2698.95	2446.26	1897.81	2894.61	4636.69	4585.58	2888.99	4960.83	3591.31	4630.96	4276.13	1124.05	1248.74	642.662	1644.16	2491.36	1832.88	747.573	407.669	1359.25	2217.44	1502.09	550.923	1954.73	2718.27	2052.91	3271.55	1790.9
18	1	6	2058.34	2117.91	1440.28	3884.66	5184.78	3685.68	1317.44	1273.06	3485.99	4593.89	3149.56	1939.29	2669.95	5004.37	4335.31	4757.65	3018.23	2849.9	2304.62	2372.64	2484.47	1906.44	2786.44	4078.52	4011.99	3009.51	4798.49	3291.37	4703.06	4140.85	1251.73	1326.27	785.767	1822.2	2592.9	1872.33	791.298	441.497	1356.69	2126.06	1410.84	556.835	2087.04	2458.38	1659.18	3405.61	2337.24
18	1	7	2404.54	2578.88	1511.99	4275.22	6244.67	4331.4	1462.37	1281.26	3959.97	5611.91	3661.24	1851.51	3088.85	5254.45	5211.2	5669.12	3656.7	3287.14	2766.62	2637.34	2608.6	2072.14	2734.85	4610.19	4972.5	3652.6	5146.63	4151.49	5479.52	5039.35	1574.23	1646.13	950.806	2284.58	3206.92	2234.91	955.37	458.355	1707.72	2772.33	1694.45	547.529	2388.17	2549.86	2184.53	4599.54	3118.65
18	1	8	1703.39	1791.55	1186.61	3487.43	4460.64	3390.22	1137.94	1013.88	3226	4378.7	3181.92	1757.64	2226.19	4586.59	4679.62	4863.22	2574.69	2697.66	2314.37	2430.83	2156.23	1772.19	2404.24	3974.79	4347.44	2841.35	4039.86	3279.37	4309.2	3780.79	1039.96	1105.21	622.84	1612.52	2330.62	1637.91	655.126	386.918	1284	1969.69	1211.03	455.048	1668.27	1924.68	1622.73	2224.52	1221.05
18	1	9	1531.94	1709.96	849.027	2913	4734.88	3166.25	983.194	877.817	2845.37	4687.95	3185.79	1431.51	2402.38	3663.43	4287.57	4314.44	2229.97	2377.51	2123.37	2223.02	1710.21	1612.77	2104.01	3809.83	4220.52	2487.54	3499	3122.36	4178.85	4209.62	958.127	1079.47	533.423	1521.27	2384.3	1692.03	629.982	356.416	1218.5	1962.28	1238.59	449.774	1415.89	1623.03	1488.74	1720.8	985.706
18	1	10	1620.62	1648.94	1151.21	3194	4228.28	2959.86	1042.74	977.554	2883.39	4406.05	2830.3	1715.92	2460.2	3557.49	4079.49	4000.89	2521.61	2326.2	1985.15	1975.03	2000.02	1588.41	2102.58	3541.74	3839.74	2643.31	3501.96	2882.72	4106.74	3708.77	1077.28	1185	613.273	1653.33	2529.54	1816.52	707.624	342.921	1196.29	2123.03	1414.39	488.273	1747.32	1831.79	1528.24	2384.07	1332.02
18	1	11	1818.17	1914.19	1232.38	3305.78	4433.53	3257.5	1206.36	971.269	2900.57	4292.02	2880.64	1712.39	2568.23	4175.06	4287.76	4801.14	2961.59	2646.03	2321.86	2276.41	2024.39	1704.15	2091.35	3618.4	3994.35	2873.53	4149.5	3300.84	4053.9	3751.89	1453.14	1547.15	894.166	2136.72	2995.71	2201.37	937.485	481.342	1609.81	2577.59	1609.17	549.242	2241.24	2450.64	1951.24	3306.96	2525.24
18	1	12	1587.68	1827.77	934.501	2936.29	4503.96	3445.02	1198.21	788.679	2841.41	4527.22	3260.64	1643.89	2403.69	4313.37	4228.31	4222.07	2283.21	2397.02	1984.16	2055.22	1723.15	1861.43	1943.16	3719.75	4021.32	2586.48	3970.72	2874.97	4018.9	4103.18	1015.35	1138.75	569.316	1512.39	2325.68	1715.07	716.873	331.13	1221.41	2031.91	1471.59	539.132	1869.17	2085.14	1613.48	2720.69	1558.64
18	1	13	1463.75	1565.07	912.955	2719.21	3797.11	2651.44	895.055	836.097	2806.39	3796.33	2618.5	1436.02	2103.08	4767.85	4382.4	5145.67	2955.53	2492.98	2256.59	2190.59	1683.83	1339.04	2166.39	3659.88	3970.8	2922.83	4423.95	3438	3599.96	3203.91	1280.63	1345.59	781.509	1979.61	2843.39	1963.22	771.05	449.19	1544.77	2499.09	1565.05	499.22	1701.66	1766.94	1873.05	3485.14	1890.44
18	1	14	1607.16	1886	885.018	2831.45	4763.54	3378.19	1126.81	867.844	3388.19	5142.56	3637.93	1629.38	3413.09	5545.29	5937.42	5749.26	3156.99	3164.07	2656.12	2627.78	1749.23	1808.9	2419.36	4641.15	5038.86	3413.11	5261.94	4070.85	4214.56	4372.61	1323.1	1437.52	789.362	1962.43	2838.26	2124	888.839	432.888	1628.38	2624.41	1786.06	655.172	2225.37	2293.07	2153.34	3789.14	2157.51
18	1	15	1660.62	1815.61	1097.66	3169.88	4384.73	3267.93	1188.45	1031.42	3306.61	4365.08	3164.5	1859.59	2290.7	4449.4	4136.61	4680.02	2724.58	2472.43	2138.41	2202.5	2096.06	1830.26	2324.13	3848.69	4094.01	2856.73	4374.66	3224.93	4190.2	3873.07	1192.47	1309.73	696.109	1783.87	2681.27	1932.3	796.224	384.438	1388.3	2232.39	1461.48	539.373	1840.82	2193.82	1747.13	2838.55	1732.25
18	1	16	1881.38	2046.09	1130.28	3303.89	4828.34	3516.87	1246.27	861.976	2743.4	4197.62	2956.29	1846.47	2143.58	4137.99	3699.4	4847.54	3105.83	2428.98	2237.32	2082.81	1867.62	1821.43	1943.35	3315.54	3690.64	3039.77	4458.15	3299.1	4141.25	3926.77	1176.23	1296	677.906	1684.7	2545.19	1912.12	798.857	368.816	1289.18	2115.62	1495.67	542.834	1947.06	2418.36	1715.41	3231.95	1901.43
19	1	1	703.242	970.282	403.702	1401.79	2736.83	2357.14	422.312	636.52	2215.67	3115.33	2546.79	263.914	1589.65	2463.37	2808.5	2527.63	577.955	1489.16	1342.26	1528.88	819.309	972.963	1451.87	2867.22	3167.99	1177.77	2245.14	2099	2388.39	3069.13	543.207	638.052	307.405	1021.03	1833.59	1259.85	233.362	335.712	1027.25	1496.19	1048.23	113.822	664.886	1103.15	1274.31	1107.24	302.472
19	1	2	988.968	1224.86	676.628	1967.47	3482.78	2774.15	484.588	1084.65	2826.08	3767.88	2640.85	274.334	2281.65	2907.09	3196.61	2552.02	705.557	1848.54	1642.14	1876.68	1305.38	1037.42	2076.98	3404.7	3276.04	1175.4	2532.09	2268.3	3130.06	3316.82	482.374	578.687	275.01	931.567	1708.78	1197.56	230.11	317.233	1036.35	1527.18	1177.97	127.338	490.825	926.194	1100.44	1025.95	244.217
19	1	3	785.22	1092.23	461.597	1629.4	3121.09	2611.8	453.32	767.54	2327.83	3337.24	2292.92	248.302	1436.46	2468.88	2813.23	2121.41	511.254	1412.5	1158.27	1427.36	995.804	985.926	1631.77	2829.53	2734.1	1017.63	2182.94	1860.74	2734.63	3287.47	490.199	643.47	255.58	952.058	1831.25	1384.79	246.23	314.394	952.758	1519.53	1098.1	122.235	514.906	932.737	1115.54	922.186	230.669
19	1	4	820.188	1125.18	454.464	1731.45	3387.02	2630.1	462.121	750.949	2209.62	3185.15	2346.93	240.181	1432.69	2244.97	2456.72	1911.07	491.182	1404.08	1103.96	1284.43	980.192	1001.16	1558.72	2621.01	2714.31	979.453	1868.25	1724.18	2816.96	3508.75	622.058	784.695	304.341	1176.39	2204.86	1556.14	284.898	327.846	1051.47	1491.01	1091.63	121.594	631.867	1005.04	1117.53	936.111	233.167
19	1	5	843.3	1114.27	523.514	1702.71	3179.16	2569.6	459.578	801.291	2329.11	3294.9	2305.73	252.042	1220.24	2211.98	2620.43	1991.12	462.107	1238.99	989.444	1304.98	1044.78	983.434	1588.09	2805.49	2762.28	1004.57	1817.72	1551.85	2722.29	3193.28	561.48	675.002	299.013	1114.46	2065.98	1393.1	253.972	392.329	1263.94	1747.61	1192.43	126.014	639.205	1198.6	1311.5	1004.8	255.297
19	1	6	916.423	1219.11	577.891	1805.53	3325.76	2699.81	474.087	854.591	2376.93	3384.15	2315.24	242.233	1115.38	2149.25	2569.06	2079.97	533.45	1203.42	1160.71	1328.71	1100.12	965.793	1617.5	2776.31	2796.32	1026.61	1781.24	1757.32	2839.62	3281.3	628.98	860.126	279.974	1229.2	2472.81	1842.55	323.111	325.913	1245.94	2049.01	1420.6	152.293	558.706	1129.56	1420.2	1134.76	269.771
19	1	7	1044.9	1212.33	573.483	2012.25	3667.65	2522.38	460.232	782.754	2294.25	3086.8	2537.97	280.747	1274.22	2242.92	2574.32	2269.12	559.745	1319.76	1127.35	1347.27	1047.9	1001.28	1547.62	2702.99	2894.91	1195.92	1880.46	1750.9	2778.98	2949.04	709.751	850.199	357.964	1351.27	2532.33	1674.6	304.114	365.464	1264.79	1936.13	1438.58	147.616	465.957	1106.53	1473.72	1208.12	294.662
19	1	8	904.303	1147.4	573.071	1802.28	3289.03	2588.17	471.884	810.991	2349.15	3341.17	2436.89	259.234	1184.61	2322.56	2645.89	2144.95	515.716	1320.47	1066.99	1360.29	1097.79	996.309	1640.82	2818.81	2820.32	1080.88	1858.22	1725.71	2809.05	3345.51	669.879	852.592	328.766	1289.92	2456.51	1748.68	319.948	378.88	1279.74	1959.28	1388.33	149.402	574.881	1216.76	1441.84	1117.98	274.425
19	1	9	888.311	1163.79	532.069	1777.53	3311.37	2617.51	471.566	726.703	2205.39	3096.25	2396.58	255.455	1206.23	2137.36	2588.08	2157.13	492.945	1181.01	1055.28	1299.59	1020.68	1005.33	1448.99	2570.75	2844.54	1061.45	1761.29	1718.02	2727.04	3260.86	520.527	657.586	270.835	1040.07	1973.77	1401.76	250.594	326.142	1133.01	1697.77	1233.44	127.066	506.552	944.454	1222.09	1020.79	240.127
19	1	10	1047.95	1379.56	675.559	2195.23	4051.9	3237.92	572.539	1062.95	3324.42	4514.82	3215.14	329.462	1577.32	3262.12	3720.81	2870.6	695.159	1943.28	1678.09	2082.09	1439.72	1279.37	2226.47	3899.18	3843.84	1417.7	3051.74	2469.66	3703.06	4347.87	694.73	949.101	331.537	1396.48	2762.86	2098.54	363.979	377.065	1508.38	2452.85	1726.77	174.374	624.721	1354.7	1684.89	1297.28	323.472
19	1	11	912.826	1195.36	535.931	1844.19	3442.78	2662.29	482.869	772.375	2431.6	3524.61	2581.9	261.703	1156.95	2267.58	2834.45	2245.65	581.906	1297.81	1231.14	1401	1070.4	1032.72	1568.06	2960.57	3123.64	1140.79	1897.66	1822.68	2931.19	3393.37	554.343	739.282	266.729	1101.96	2141.45	1599.38	286.138	322.297	1251.24	1853.03	1378.7	143.639	569.204	1109.48	1355.68	1100.39	261.113
19	1	12	1096.17	1446.79	673.461	2202.45	4129.12	3260.39	589.956	914.19	2892.02	4310.1	3086.27	318.366	1192.19	2628.7	3175.01	2662.27	635.093	1397.61	1396.77	1617.25	1289.5	1259.8	1803.41	3441.13	3574.37	1323.59	2141.86	2227.71	3575.61	4272.89	816.76	1057.59	382.351	1566.38	3021.25	2150.57	386.1	369.145	1463.83	2316.24	1558.96	170.327	649.012	1370.69	1635	1292.45	315.103
19	1	13	929.528	1301.05	540.133	1965.9	3745.66	3048.5	517.139	744.302	2769.16	4095.74	2723.5	274.211	1283.31	2482.24	2924.83	2287.68	541.182	1435.44	1160.3	1344.87	1120.89	1124.24	1578.27	3241.48	3446.51	1144.23	2033.21	1907.53	3355.44	3892.67	658.545	857.629	312.43	1307.58	2541.5	1783.05	315.87	339.449	1357.97	2132.1	1415.68	148.234	569.153	1232.83	1542.33	1176.6	283.242
19	1	14	1023.89	1387.48	575.368	2067.11	3889.25	2999.51	546.051	808.603	2573.56	3531.47	2598.8	263.901	1232.2	2365.34	2620.82	2050.86	419.075	1328.02	1043.1	1441.68	1140.97	1095.86	1606.07	2731.91	2859.03	1033.34	1998.65	1631	3233.02	3609.88	642.501	826.455	336.41	1245	2336.44	1790.7	320.868	400.277	1401.99	2007.9	1541.75	170.112	649.134	1328.91	1528.05	1336.49	316.514
19	1	15	1039.21	1370.72	628.331	2077.87	3825.01	3050.81	561.941	910.855	2616.93	3640.35	2801.11	298.278	1208.5	2396.42	2847.41	2292.25	552.666	1252.65	1164.63	1429.97	1240.08	1179.63	1802.39	3047.69	3181.97	1201.83	1944.13	1839.76	3158.4	3745.95	555.088	696.729	274.489	1041.96	1967.71	1439.76	262.945	290.131	1023.09	1594.27	1180.54	126.681	556.952	1036.01	1223.64	997.029	237.745
19	1	16	966.18	1348.74	564.928	1940.47	3736.01	3176.63	566.642	757.56	2558.12	4318.29	3232	331.679	1357.38	2439.66	3238.32	2745.38	704.187	1906.01	1353.14	1571.19	1088.18	1252.57	1594.31	3192.03	3739.09	1399.8	2072.99	2256.57	3267.39	4117.55	843.864	1095.27	394.191	1609.77	3103.23	2226.38	412.418	380.047	1425.75	2313.72	1688.15	193.923	649.725	1338.11	1713.33	1549.94	354.213
20	0	1	1707.65	2006.66	998.084	2703.04	3275.7	2718.59	1413.26	936.125	2782.47	3486.62	2538.31	794.785	1904.57	2757.08	3214.24	2552.06	1440.94	1930.52	1884.87	1783.39	1391.25	1699.77	2001.34	3180.87	3111.54	1590.71	2730.35	2339.98	3366.43	3412.19	562.97	616.305	339.245	1246.06	1676.19	1100.93	349.438	355.524	1381.97	1990.78	1113.68	267.117	1063.32	1344.07	1721.07	1082.23	650.505
20	0	2	1586.03	1830.1	899.649	2466.88	3133.33	2383.23	1207.84	957.773	2391.56	3179.14	2221.2	771.808	1552.68	2386.95	2874.75	2457.98	1468.77	1768.43	1597.65	1786.46	1297.72	1485.24	1800.4	2705	2730.95	1517.48	2419.1	2313.04	2954.14	3176.91	688.401	782.477	400.804	1359.23	1935.06	1344.17	446.771	432.928	1438.25	2124.12	1195.53	297.252	1237.43	1360.53	1691.61	1196.59	877.156
20	0	3	1524.6	1749.95	926.901	2345.01	2902.13	2223.34	1187.48	1088.11	2612.28	3341.42	2184.21	785.726	1755.92	2898.95	3410.41	3027.07	1744.05	1961.1	1871.64	2010.1	1356.06	1252.01	2137.35	3130.26	3128.34	1607.04	2821.33	2902.49	3065.23	2956.95	654.666	731.037	372.372	1407.45	1955.26	1384.03	425.012	425.175	1491.95	2133.1	1413.74	335.753	1188.57	1631.18	2107.41	1535.51	951.279
20	0	4	1748.8	1895.6	1104.94	2518.79	3159.54	2279.97	1174.5	1190.06	2591.22	3619.38	2263.74	711.77	2073.48	3009.24	3591.9	2964.08	1674.69	2160.87	1954.12	2013.11	1472.15	1323.47	2251.02	3234.35	3283.12	1592.48	2960.49	2858.91	3135.4	3118.29	633.944	674.414	399.577	1404.86	1867.57	1217.98	366.127	483.325	1540.28	2174.06	1210.37	294.614	1093.65	1675.98	2103.01	1401.06	924.057
20	0	5	2104.55	2349.66	1328.53	2563.62	3333.68	2561.47	1534.6	1120.86	2605.62	3189.54	2354.28	807.342	1925.01	2885.3	3345.6	2622.09	1523.23	2138.76	1887.86	1972.49	1539.93	1559.57	2065.26	3069.52	2928.29	1568.7	2795.36	2673.66	2996.5	3162.08	704.227	785.16	415.593	1434.97	2011.06	1322.97	431.062	486.864	1729.48	2368.54	1303.88	308.575	1288.12	1754.31	2113.79	1448.47	870.328
20	0	6	2319.81	2652.63	1400.76	2943.12	3727.63	2654.42	1813.08	1302.69	3469.19	3982.8	2831.37	901.643	1961.17	3555.35	3910.01	3059.89	1562.2	2373.52	2303.04	2242.77	1754.38	1567.24	2492.77	3755.78	3581.28	1811.86	3353.87	2838.29	3678.02	3600.28	633.858	709.155	377.753	1359.3	1891.3	1249.22	393.182	467.207	1527.9	2126.39	1237.39	286.501	1133.76	1579.34	2053.72	1312.46	660.143
20	0	7	1690.54	1930.19	983.432	2686.39	3559.72	2656.74	1280.44	996.23	2617.59	3705.63	2176.2	734.228	1502.98	2510.61	3198.41	2306.26	1356.88	1775.53	1635.38	1694.08	1399.58	1492.61	1879.58	3091.94	2906.81	1322.72	2439.92	2309.95	3308.05	3410.89	775.349	865.932	433.422	1809.03	2571.28	1731.32	446.823	455.979	2165.61	3135.51	1707.07	317.503	1462.85	2249.11	2674.9	1687.41	764.225
20	0	8	2085.36	2300.16	1350.86	3182.28	4026.6	2947.53	1427.63	1280.06	2989.7	4171.54	2674.42	909.892	1830.72	2905.88	3377.14	2706.56	1617.16	1959.81	1645.26	1871.18	1743.5	1579.51	2383.03	3506.27	3406.32	1654.08	2724.8	2410.4	3809.71	3928.17	602.364	651.105	396.147	1384.26	1828.92	1158.63	365.212	517.702	1674.81	2228.17	1245.13	298.107	1027.43	1718.62	2070.18	1378.3	714.666
20	0	9	2441.65	2571.79	1435.78	3794.44	4611.14	3235.96	1549.2	1249.25	3587.74	4809.38	3362.21	1032.63	2078.56	3481.33	4233.06	3553.48	1816.68	2272.88	2096.08	2216.23	1890.26	1807.19	2446.06	4067.51	4378.46	2149.17	3150.15	3053.76	4391.36	4598.53	919.284	985.557	527.786	1637.98	2187.5	1465.12	534.125	500.695	1494.27	2111.4	1239.5	326.112	1085.85	1534.35	1752.41	1189.89	844.515
20	0	10	1785.42	1905.5	1193.21	3701.25	4326.72	3152.5	1224.29	1396.64	3750.29	4949.01	3244.39	908.76	2034.16	3408.77	4106.66	3192.99	1535.5	2014.69	1858.9	2082.39	2015.03	1785.07	2788.11	4166.71	4162.88	1960.23	2958.28	2751.45	4514.36	4407.93	570.69	636.943	346.711	1318.3	1906.61	1248.62	347.432	432.769	1553.83	2382.77	1324.49	301.364	952.572	1518.45	2005.06	1340.84	576.893
20	0	11	2267.41	2502.48	1346.33	3252.56	4355	3343.78	1525.2	1193.65	3084.13	4099.52	2905.02	1008.07	1949.35	3024.05	3596.11	2915.14	1554.98	2095.07	1762.67	1964.71	1701.02	1844.02	2249.94	3491.16	3638.15	1849.06	2880.85	2517.63	3785.84	4237.7	737.338	818.982	441.201	1569.22	2245.53	1501.23	457.155	482.162	1771.5	2552.22	1501.8	370.375	1061.34	1779.63	2400.96	1639.67	783.505
20	0	12	2112.55	2396.09	1272.45	3282.11	4513.18	3313.7	1470.9	1271.68	3170.57	4682.98	2900.81	1263.87	1970.04	3006.03	3897.14	3087.34	1702.57	2293.04	1954.57	2242.64	1743.37	1833.9	2241.12	3809.06	3911.14	1922.73	3044.2	2779.05	4038.08	4251.99	608.06	687.297	359.207	1231.43	1763.43	1298.39	386.481	417.456	1462.48	2193.48	1208.53	324.381	912.42	1455.44	1854.17	1248.41	689.266
20	0	13	2539.19	2836.82	1530.22	4038.92	5319.87	4145.48	1802.76	1260.57	3178.2	4642.6	2944.53	969.179	1759.77	2533.55	2955.12	2109.03	1124.15	1838.05	1374.99	1606.78	1946.63	1996.05	1872.56	3230.91	3338.77	1465.25	2433.37	1937.66	4670.44	5235.51	828.799	909.087	525	1719.62	2353.46	1620.93	547.563	599.494	1825.15	2440.91	1476.93	472.882	1107.2	1813.45	2142.98	1332.6	777.423
20	0	14	1776.08	1982.01	1075.31	2625.22	3552.63	2586.82	1192.73	1249.15	2797.84	3844.48	2364.07	1212.41	2000.24	2478	3012.55	2489.74	1637.39	1927.16	1763.08	1881.94	1606.84	1533	2120.12	2892.01	3083.39	1557.56	2355.94	2391.95	3261.82	3424.77	548.861	620.031	341.513	1054.73	1561.42	1090.48	372.461	418.358	1216.3	1894.03	1100.65	359.841	782.772	1187.38	1456.14	1037.38	736.975
20	0	15	1850.42	1940.58	1220.88	2394.17	3065.52	2240	1210.27	1053.92	2336.46	3307.13	2255.49	722.607	1445.93	2584.97	2966.07	2342.02	1285.11	1704.74	1455.7	1668.8	1437.65	1370.48	1824.46	2843.83	2791.85	1494.5	2363.66	2198.24	2832.77	3045.98	393.798	467.965	229.976	917.033	1397.13	918.693	283.503	376.513	1149.4	1811.73	1031.1	277.703	758.874	1392.41	1832.15	1096.82	450.964
20	0	16	1535.98	1702.3	993.847	2069.56	2767.19	2472.48	1038.63	1195.03	2476.93	2853.14	2059.79	721.524	1800.91	2438.81	2607.65	2270.15	1463.12	1641.34	1574.45	1611.64	1437.9	1222.45	2044.76	2578.84	2684.28	1494.64	2279.86	2218.05	2557.2	2824.9	624.323	688.24	411.702	1338.8	1794.04	1194.92	389.731	577.086	1495.71	1981.37	1082.73	324.747	1064.12	1569.44	1918.16	1228.81	753.759
21	1	1	1504.62	1675.7	2512.57	2883.73	2560.8	2054.32	2320.5	1598.77	1660.08	2615.33	1688.81	775.689	1362.42	2210.77	2774.41	2493.3	1144.93	2124.99	1474.73	1907.11	1682.71	1697.54	1179.45	2225.47	2325.12	1258.3	3060.01	2319.61	2442.74	2404.89	735.932	754.838	784.394	1036.51	1352.48	902.619	618.505	564.825	1002.9	1492.81	917.917	238.521	757.08	1517.52	1867.41	1901.95	915.046
21	1	2	1446.52	1478.53	2290.47	3377.6	2370.98	1755.83	1758.04	1460.53	1640.68	2162.54	1788.08	689.74	2187.52	2071.52	2463.81	2622.82	1873.71	2744.86	1521.89	2157.53	1702.73	1394.08	1191.33	2088.04	2219.34	1381.52	3178.01	2032.33	2102.35	1982.75	958.956	939.349	861.905	1290.47	1725.78	1085.6	676.543	597.94	1189.14	1813	1044.27	314.755	764.817	1549.32	1989.82	1860.01	909.163
21	1	3	1442.75	1312.83	2062.78	3245.04	2418.12	1610.7	1208.38	1402.72	1851.62	2368.37	1667.52	570.476	1212.75	2240.82	2798.79	2504.03	1085.92	1645.99	1382.49	1738.22	1660.91	1178.77	1362.68	2242.46	2346.41	1302.53	2443.76	2296.2	2244.03	2113.16	856.363	798.439	805.365	1154.64	1508.32	927.472	543.372	567.317	999.781	1542.57	944.885	243.348	609.066	1334.72	1706.4	1701.93	792.062
21	1	4	1293.81	1183.2	1687.59	2589.62	2167.68	1380.23	990.555	1171.85	1679.28	2246.28	1662.43	610.1	1271.29	2403.98	3208.66	3358.91	1287.57	1976.01	1674.7	2066.11	1380.05	1005.76	1272.1	2216.59	2531.06	1605.81	2986.42	3070.34	1959.96	1894.92	909.923	924.925	741.362	1243.33	1689.97	1112.13	672.165	564.605	1193.24	1824.14	1177.62	336.457	810.813	1763.18	2337.99	2220.71	992.806
21	1	5	1254.76	1284.63	1502.55	2570.85	2417.04	1679.5	1264.55	1128.14	1967.91	2675.82	1805.38	568.839	1139.82	2456.76	3057.53	2835.74	1012.2	1960.43	1570.56	2032.71	1450.47	1228.95	1416.18	2581.12	2627.87	1322.91	2925.03	2730.81	2380.7	2249.32	835.938	813.383	817.862	1126.16	1485.57	939.663	575.192	596.758	1012.49	1507.02	951.505	284.685	656.519	1440.66	1890.97	1844.48	836.649
21	1	6	1033.77	1078.12	1417.34	1863.66	1902.3	1299.26	1097.56	1152.4	1425.99	1880.38	1301.9	505.715	1110.65	1870.17	2330.05	2182.82	938.044	1491.39	1296.77	1523.76	1200.61	952.201	1143.17	1819.69	1916.43	1100.29	2193.7	2236.17	1704.08	1653.71	797.784	777.578	651.378	1103.47	1469.14	932.463	530.375	488.26	995.889	1468.58	964.595	265.757	637.659	1386.1	1753.23	1848.57	849.826
21	1	7	1054.94	1048.5	1292.28	1927.56	1842.27	1182.55	950.847	912.519	1472.17	1924.22	1312.78	630.844	1220.51	2456.01	2788.54	2434.5	950.573	2147.24	1507.41	2085.52	1101.6	827.697	1194.37	2100.81	2038.51	1085.03	3119.92	2440.95	1671.65	1570.29	819.741	766.448	655.103	1085.1	1483.05	865.991	484.89	472.033	1030.22	1563.74	905.036	209.34	683.585	1450.16	1875.45	1666.08	792.437
21	1	8	1020.95	1119.89	1072.83	1681.16	2067.45	1390.57	980.765	830.769	1639.34	2145.16	1411.07	454.688	929.638	2115.56	2639.97	2328.34	904.241	1664.97	1289.35	1684.51	1000.16	1003.47	1060.77	2065.42	2054.39	1163.8	2510.32	2166.74	1858.86	1816.38	956.857	914.848	764.282	1319.53	1808.93	1118.55	596.882	555.601	1161.35	1909.4	1139.97	310.134	685.41	1463.32	2035.13	1839.8	795.887
21	1	9	1324.96	1477.76	1612.69	2129.24	2668.14	1900.81	1387.64	1064.16	1912.24	2647.13	1991.75	630.522	1190.91	2620.08	3540.8	3297	1131.03	2432.82	1992.22	2614.4	1358.05	1365.16	1294.38	2525.19	2670.68	1529.5	3570.85	3308.27	2365.36	2415.4	939.113	906.975	751.427	1221.15	1620.61	999.786	588.344	520.982	1064.61	1655.45	985.273	279.041	676.795	1512.72	2087.66	2178.58	990.758
21	1	10	1223.81	1234.13	1379.33	1901.37	2158.22	1425.19	1092.87	1127.3	13904.5	2685.11	1850.74	560.656	1309.06	3197.4	3920.86	3874	1531.23	2249.17	1810.99	2241.64	1297.75	1062.66	1482.35	2910.51	3077.98	1860.89	3574.79	3141.49	2027.27	1916.3	722.894	720.294	681.038	981.966	1281.71	842.167	555.462	520.536	2163.74	1350.92	863.074	236.136	668.353	1366.73	1921.35	1794.09	925.65
21	1	11	1003.85	1036.74	1339.93	1594.57	1941.7	1285.97	954.344	1050.19	1530.78	2171.57	1504.75	499.791	1201.15	2384.3	3005.57	2859.54	1115.96	2061.83	1661.38	2106.77	1177.21	970.884	1210.92	2216.07	2272.26	1352.55	3033.6	2793.47	1835.02	1735.33	908.267	889.793	835.568	1168.57	1565.73	990.146	621.058	655.134	1124.74	1519.88	953.939	310.968	861.053	1582.21	1982.16	2012.45	1017.26
21	1	12	1036.32	1090.9	1366.5	1693.88	2004.99	1365.2	980.476	997.863	1564.2	2149.77	1430.17	477.685	1283.07	2088.7	2639.32	2279.74	908.293	1543.25	1255.58	1552.54	1156.26	1001.75	1147.58	2116.05	2160.2	1124.5	2368.35	2125.58	1879.5	1827.92	720.188	697.614	644.115	972.822	1316.75	812.72	492.469	518.451	885.1	1400.01	890.346	261.341	595.201	1294.94	1773.13	1805.97	782.618
21	1	13	1209.43	1256.37	1625.73	1977.25	2225.64	1530.75	1343.89	1025.19	1413.03	2188.24	1678.88	570.925	1347.79	2179.91	2725.35	2903.79	1157.89	2121.67	1499.06	2016.57	1193.52	1191.24	981.242	1940.23	2233.52	1302.59	2984.31	2449.05	1965	1908.7	1058.14	1055.7	847.878	1362.33	1863.44	1167.24	712.169	558.74	1306.35	2070.53	1210.68	285.175	835.726	1991.93	2732.33	2139.22	966.543
21	1	14	1207.65	1106.26	1760.14	3631.67	2051.04	1328	905.428	1181.35	1636.56	2276.15	1707.67	526.289	1078.61	2249.88	2727.89	2683.68	1120.35	1611.62	1317.52	1617.06	1456.62	974.637	1210.58	2354.44	2415.86	1373.81	2443.21	2364.64	1985.12	1896.11	1040.03	956.923	779.007	1483.33	1845.92	1075.94	620.486	507.098	1238.63	2003.51	1006.38	264.137	526.057	1298.98	1821.35	1672.91	847.366
21	1	15	1403.66	1526.5	2638.08	2207.34	2578.85	1847.42	1648.53	1754.21	1704.25	2276.99	1692.11	721.392	1339.85	2153.83	2647.19	2506.02	1120.58	1767.75	1399.57	1764.63	1790.14	1365.21	1317.26	2051.24	2206.71	1450.13	2510.92	2296.73	2260.78	2172.76	778.639	819.796	729.684	1061.3	1420.37	937.355	622.244	580.395	971.473	1413.24	872.476	294.066	724.355	1441.45	1781.01	1644.32	859.943
21	1	16	1118.57	1287.57	1246.08	1717.2	2022.93	1420.02	1128.21	856.386	1113.16	1525.32	1251.63	689.177	1743.14	1681.83	1990.04	1843.03	1075.63	1598.03	1069.32	1454.03	1024.46	992.394	840.795	1423.04	1521.49	1095.24	2301.91	1638.22	1600.49	1570.97	837.647	874.04	699.788	1107.24	1531.05	1033.2	639.853	547.842	1113.45	1654.53	1042.57	361.842	937.886	1901.3	2233.69	2154.67	1040.18
22	0	1	693.533	1370.75	274.879	1186.15	2158.4	2170.26	1636.93	345.859	1047.46	2535.23	2099.15	1190.97	580.25	1841.72	2406.27	2550.7	1747.74	1445.15	1822.55	1682.95	521.337	1449.76	601.445	1859.72	2449.74	1780.46	1874.84	2335.15	2048.95	2408.4	265.395	521.11	161.029	496.362	834.593	815.253	820.67	197.379	576.617	972.76	901.805	690.838	350.465	743.509	982.497	1003.21	923.792
22	0	2	657.944	1108.37	359.045	1407.86	2230.69	1789.86	1506.25	361.076	1593.85	2901.18	1949.75	988.946	748.722	2159.62	2890.88	2725.12	1868.31	1620.13	1863.93	1904.52	775.359	1079.07	834.219	2391.07	2612.95	1641.47	2231.26	2564.25	2393.15	2499.55	277.546	456.681	153.101	512.936	805.379	707.01	593.068	151.836	506.95	945.943	830.506	527.431	284.157	679.649	894.835	945.713	911.691
22	0	3	676.71	1157.65	377.204	1639.69	2490.06	2132.67	1647.72	397.839	1800.65	3331.1	2507.49	1223.43	706.134	2137.36	2894.65	2979.23	2128.38	1757.91	2139.14	2144.5	893.589	1440.14	766.426	2500.21	2940.18	1964.66	2301.94	2704.26	2769.91	2873.28	269.699	543.767	150.017	529.994	890.945	885.685	769.329	189.033	600.653	1166.57	1029.11	625.501	320.973	731.365	1049.76	1146.81	1002.45
22	0	4	525.598	1027.02	259.235	1137.47	1744.65	1578.33	1565.82	338.903	1191.45	2132.87	1590.32	939.398	580.657	1654.09	2048.39	2122.89	1710.1	1311.22	1572.53	1639.7	612.35	1112.79	666.408	1737.9	1927.48	1364.57	1666.79	1925.75	1889.39	1921.19	266.753	441.051	143.042	507.724	777.711	695.587	623.023	132.856	482.495	849.71	766.818	490.801	269.873	575.304	795.359	790.755	675.898
22	0	5	637.04	1233.41	335.802	1533.66	2300.69	2070.19	2181.96	497.625	1577.76	3040.32	2414.17	1295.28	792.924	2252.97	2956.84	2786.03	2045.46	1765.8	1949.15	2153.58	898.685	1669.58	950.064	2520.48	2734.13	1880.48	2386.31	2642.37	2513.88	2657.32	245.889	447.963	134.733	495.425	785.815	712.614	616.468	148.913	542.49	1002.33	829.048	528.448	273.769	658.576	899.62	974.075	877.669
22	0	6	539.092	948.013	264.824	1341.17	2044.06	1747.07	1304.21	320.622	1357.98	2477.39	1801.68	891.748	582.051	1736.41	2141.13	2280.92	1627.87	1394.09	1626.28	1653.42	684.837	1065.3	666.669	1962.09	2132.03	1479.49	1836.84	2032.28	2239.19	2231.64	271.987	515.422	133.271	550.639	925.473	809.409	776.13	159.137	509.572	1016.71	796.209	510.973	290.018	671.4	899.412	936.184	749.567
22	0	7	713.571	1254.02	281.014	1466.88	2643.14	2021.32	1525.24	350.493	1435.7	3012.73	2292.25	969.188	684.135	1975.09	2603.53	2630.91	2021.94	1649.83	1824.55	1846.97	676.688	1250.88	690.654	2199.97	2679.4	1656.4	2251.35	2394.37	2526.48	2581.45	266.721	556.276	179.927	511.816	849.241	833.45	758.096	206.782	540.536	983.406	847.338	643.877	326.445	746.373	980.644	986.872	913.58
22	0	8	542.514	1180.96	301.994	1242.65	2091.68	2019.65	1894.57	440.611	1828.2	2700.23	2355.55	1345.62	824.918	2248.13	2938.48	2922.07	2434.83	1796.64	2216.88	2066.31	817.145	1610.52	939.376	2544.66	2623.75	2057.83	2258.11	2890.29	2104.47	2334.05	306.824	570.247	147.837	544.329	949.206	862.466	770.139	187.623	593.727	1139.97	978.89	605.473	323.289	730.036	1036.62	1084.93	959.369
22	0	9	671.587	1354.97	248.189	1233.04	2192.85	2231.64	1611.75	340.193	1277.63	2543.19	2073.92	1274.26	558.171	1721.31	2295.56	2225.67	1749.81	1386.46	1568.85	1674.17	580.718	1536.28	673.557	1974.22	2352.62	1749.16	1871.22	2128.84	2161.2	2504.7	245.874	450.715	138.165	457.805	791.623	773.915	512.476	136.007	444.627	893.07	731.557	448.203	250.01	572.511	773.084	759.005	646.908
22	0	10	527.268	908.948	345.678	911.756	1564.32	1395.71	1165.81	288.113	894.121	1872.69	1585.68	951.799	543.025	1498.11	2072.27	2302.97	1926.7	1319.76	1704.23	1622.47	600.641	975.917	551.321	1536.18	1836.42	1523.59	1691.14	2232.72	1483.98	1649.5	245.276	379.863	147.65	500.119	738.919	669.567	500.863	143.994	472.207	826.414	684.156	516.129	231.467	497.347	666.257	704.897	787.152
22	0	11	516.105	991.307	260.353	1004.92	1736.16	1611.18	1353.25	315.33	1033.72	2073.36	1644.18	1034.87	519.374	1619.65	2173.62	2325.1	1836.71	1377.71	1765.22	1652.59	529.773	1153.67	549.646	1645.3	1985.43	1577	1741.54	2216.42	1707.3	1846.69	231.028	389.798	120.683	446.023	726.474	663.284	482.835	126.733	435.142	882.578	721.885	437.134	263.585	584.563	827.847	830.29	736.298
22	0	12	782.182	1294.06	379.85	1883.57	2854.78	2774.79	1681.53	445.863	2127.32	3684.72	2780.76	1628.07	759.295	2200.81	3294.59	3255.67	2407.49	1838.35	2423.15	2444.06	1002.19	2072.44	958.367	2782	3220.83	2246.78	2253.34	3001.55	3123.58	3155.6	282.445	490.891	161.478	571.186	933.744	843.972	701.768	172.752	569.171	1157.04	982.111	574.42	327.325	685.419	1026.37	1057.13	965.453
22	0	13	499.28	907.923	285.805	1320.38	1933.26	1733.26	1474.99	348.692	1349.78	2296.44	1725.72	984.733	521.511	1610.3	2087.39	2018.95	1536.1	1107.66	1412.54	1410.91	774.841	1129.46	732.907	1897.16	2163.49	1446.39	1613.4	1830.9	2101.87	2218.39	210.68	365.515	118.581	417.765	656.404	559.471	511.856	142.207	453.616	734.959	570.24	445.616	223.042	496.927	620.237	636.139	658.512
22	0	14	627.731	1139.84	348.614	1215.18	2154.71	1774.3	1573.92	367.377	1413.11	3066.06	2311.64	1063.54	897.707	2455.97	3688.1	3678.84	2437.62	2246.52	2750.23	2766.45	612.409	1128.02	857.494	2587.99	3321.65	2157.29	2892.49	3664.94	2232.09	2345.45	309.574	633.698	184.741	640.254	1053.9	949.145	954.679	231.673	746.248	1447.16	1203.77	710.328	401.081	1023.17	1514.7	1551.7	1320.51
22	0	15	654.596	1328.33	319.785	1269.82	2149.61	1944.08	2008.74	448.884	1460.66	2823.85	2361.12	1509.48	693.207	2190.12	2977.44	3197.03	2379.86	1720.04	2147.52	2160.48	734.687	1574.16	786.564	2279.99	2838.07	2220.68	2347.78	2954.43	2180.78	2369.13	307.216	521.792	163.728	608.731	1013.68	811.18	717.003	188.141	583.329	1192.91	907.311	562.386	330.446	785.938	1199.19	1206.05	993.999
22	0	16	538.825	944.076	290.045	1057.27	1564.77	1356.78	1249.57	280.667	1088.4	1987.94	1295.01	768.283	545.6	1590.07	2063.08	2015.06	1544.49	1373.1	1614.64	1624.91	567.803	984.082	618.083	1651.51	1718.89	1141.51	1815.47	2068.45	1709.04	1563.56	259.278	464.727	144.436	437.262	669.978	645.271	659.772	166.123	487.328	831.156	690.404	573.731	284.635	689.257	835.835	808.636	825.705
23	0	1	1320.4	1390.92	435.751	2128.87	3018.28	1987.25	524.687	378.353	1167.63	1739.96	1216.97	514.355	321.076	976.193	1620.29	1472.1	993.569	748.552	762.056	635.755	561.324	685.152	311.021	1302.17	1344.64	742.478	1437.14	1355.96	2466.21	2271.51	341.26	344.246	113.93	768.021	973.59	595.829	141.186	182.803	911.676	1106.71	598.665	189.381	98.7035	585.063	946.258	626.421	259.218
23	0	2	1390.27	1418.34	418.77	2280.63	3253.67	2093.99	520.154	473.054	1737.14	2578.24	1791.1	836.264	490.166	1611.47	2349.89	2014.51	1270.21	1111.42	875.437	818.174	597.152	789.968	495.43	2070.17	2072.68	1257.94	2139.16	1629.67	2866.24	2706.9	245.307	256.705	75.5761	418.788	600.564	390.686	96.4307	89.7429	349.883	495.509	370.259	172.864	111.919	368.812	539.997	494.169	284.022
23	0	3	1064.68	1122.97	331.232	1748.86	2553.94	1677.08	422.252	343.193	1219.04	1990.54	1319.74	519.387	335.935	1218.09	1721.91	1450.56	712.599	805.337	665.743	638.327	452.928	626.857	351.705	1514.18	1459.25	781.858	1610.48	1236.37	2212.66	2069.79	297.178	318.49	89.9264	509.638	760.098	511.45	122.749	107.24	362.881	591.198	487.803	219.658	71.8641	295.725	510.535	504.405	281.178
23	0	4	1066.1	1114.7	326.727	1735.43	2539.4	1609.57	417.53	344.233	1085.65	2004.22	1343.25	598.716	289.612	1077.99	1644.03	1474.08	754.82	701.971	676.731	592.256	422.796	617.291	308.229	1501.29	1503.28	873.173	1386.91	1258.16	2164.24	1998.29	274.341	290.922	84.5016	479.618	693.83	467.903	111.884	101.653	429.346	600.308	463.975	168.825	79.2854	352.936	613.951	465.794	225.606
23	0	5	1046.71	1115.1	333.338	1663.41	2468.45	1639.24	421.135	342.107	1051.88	1933.19	1333.03	872.511	293.503	984.269	1508.63	1420.49	899.398	688.89	666.209	573.548	433.11	613.709	293.904	1311	1408.49	1002.77	1338.92	1175.35	2032.38	1976.31	265.661	279.943	82.1933	467.836	673.469	445.879	107.538	100.669	393.525	547.637	441.903	230.883	76.5518	325.777	508.594	439.274	288.178
23	0	6	983.802	1037.77	302.753	1639.68	2394.13	1554.62	393.742	320.781	1039.37	1881.72	1349.86	614.812	279.75	1052.2	1722.31	1593.06	846.259	699.62	707.805	614.334	403.355	603.611	284.688	1376.35	1509.09	894.093	1399.76	1316.17	2096.12	1959.89	248.519	259.531	76.4313	435.039	615.016	401.143	98.9804	88.6127	320.178	535.486	435.452	192.548	77.2061	312.873	501.962	441.179	268.134
23	0	7	708.978	751.476	213.601	1325.08	1901.88	1275.31	295.508	270.069	1021.83	1844.54	1348.97	462.717	223.825	973.979	1528.89	1353.43	608.195	603.338	578.134	514.784	334.403	540.579	286.107	1352.75	1462.36	743.432	1209.65	1130.66	1889.74	1800.45	285.916	303.609	85.2329	522.698	765.836	516.611	118.098	107.387	377.587	693.149	553.434	164.398	76.2765	328.297	546.115	509.224	246.556
23	0	8	783.522	827.009	242.376	1382.2	1928.49	1287.8	313.576	290.854	1037.5	1539.51	1154.87	723.459	304.238	1101.7	1684.63	1320.58	800.68	731.987	679.124	606.836	352.01	498.799	328.907	1201.31	1261.99	911.761	1482.7	1304.26	1813.47	1653.78	292.167	306.988	90.5702	538.519	752.328	499.424	122.322	100.712	374.873	621.506	500.87	205.557	88.2514	317.291	510.661	521.151	339.91
23	0	9	872.327	943.671	270.484	1527.56	2216.2	1535.81	370.359	324.454	1211.93	2056.31	1610.17	680.556	313.046	1291.87	1877.96	1653.88	859.394	793.988	735.525	667.089	393.672	636.845	363.981	1636.27	1717.64	1042.32	1626.86	1349.65	2135.1	2035.02	269.57	286.485	82.3116	513.147	734.144	489.166	112.331	112.727	444.752	671.639	461.867	227.194	73.5832	314.333	504.761	431.427	249.626
23	0	10	881.627	952.098	279.721	1490.79	2169.9	1498.71	373.239	274.132	839.973	1653.13	1076.59	503.84	239.253	770.025	1184.77	1156.68	729.892	538.702	488.924	433.17	369.14	550.122	226.951	1004.76	1091.79	692.168	1045.78	864.718	1844.8	1834.49	214.891	225.301	66.9775	410.964	565.344	380.972	87.2649	88.3904	326.238	516.127	369.498	164.988	70.6635	274.252	402.979	351.502	214.724
23	0	11	775.243	830.198	244.138	1352.58	1955.95	1373.11	319.363	304.156	1028.47	1706.14	1401.17	730.057	249.217	1040.75	1673.44	1494.03	804.761	627.925	637.679	553.427	357.119	557.731	308.911	1375.93	1497.47	1004.8	1283.13	1193.03	1782.64	1794.46	259.883	278.746	80.7519	462.796	672.135	465.136	111.282	96.8622	376.326	558.786	476.971	199.969	83.5882	304.399	486.15	454.298	277.011
23	0	12	867.009	927.19	281.259	1470.9	2135.02	1467.37	359.082	347.02	1173.91	1893.3	1474.97	768.443	251.748	1065.02	1801.79	1438.49	773.612	627.996	619.298	553.184	418.91	590.704	333.243	1480.81	1627.24	1060.8	1310.96	1192.77	1915.07	1867.05	249.983	261.723	78.422	460.948	645.151	425.124	103.533	97.5927	414.093	616.047	459.591	174.993	79.5709	322.345	602.188	465.557	261.726
23	0	13	737.94	790.295	225.077	1408.55	2072.31	1381.91	305.444	350.639	1209.84	2257.26	1555.3	580.507	243.645	1247.01	2060.52	1608.8	609.428	668.386	622.339	587.086	374.303	578.443	370.275	1791.82	1863.68	944.032	1425.06	1283.74	2044.29	1968.77	225.619	239.985	69.1507	406.611	584.396	389.084	91.4024	89.9663	354.569	505.502	378.725	177.516	70.4602	285.227	443.302	373.384	203.278
23	0	14	863.995	919.359	268.708	1504.35	2172.92	1466.75	355.138	330.366	995.897	1751.75	1332.05	615.037	219.03	921.266	1520.17	1224.27	633.222	554.041	544.541	488.534	392.686	592.265	286.381	1286.68	1397.98	892.472	1140.12	1030.15	1938.47	1869.03	244.779	261.01	74.0998	435.929	639.315	431.432	99.192	91.1333	290.469	497.968	355.649	183.818	62.4558	236.697	386.53	341.36	223.78
23	0	15	877.234	902.516	283.198	1710.35	2270.78	1483.63	337.536	362.02	1368.64	2050.92	1361.52	562.73	429.486	1466.71	1963.38	1664.95	873.656	1074.84	879.687	827.003	466.952	555.218	409.195	1657.12	1575.49	936.009	2073.62	1650.42	2433.04	2026.19	284.089	295.764	91.1538	489.131	697.97	451.695	113.294	99.5624	353.469	587.446	393.029	152.533	111.113	325.492	454.949	392.837	212.925
23	0	16	881.408	975.974	282.61	1457.67	2270.85	1585.38	404.904	342.623	1396.88	2704.17	1736.73	689.43	328.958	1279.12	2150.81	1792.24	827.183	820.938	805.38	705.788	428.63	690.088	365.322	1919.16	1957.89	997.815	1684.94	1574.5	2187.14	2191.22	367.646	393.285	120.056	643.768	944.544	663.541	170.181	129.876	453.089	839.891	629.508	263.403	137.218	345.87	594.081	606.557	450.899
24	0	1	1949.28	2047.49	1578.78	3662.32	4254.93	3406.28	963.476	912.098	3730.35	4699.53	3509.87	913.463	2377.34	4948.91	4988.15	4427.35	1487.97	3115.39	2779.83	2722.79	2400.06	1925.27	2922.38	4523.12	4381.14	1860.57	5302.89	5117.45	4493.22	4281.66	695.467	759.475	590.236	1140.07	1369.76	1218.43	328.226	438.587	1221.77	1428.3	1204.7	248.921	900.257	1554.09	1558.33	1568.99	616.172
24	0	2	2067.41	2134.99	1704.2	3652.13	4229.67	3629.97	954.767	848.677	3756.6	4554.23	3296.73	976.3	1575.75	3788.66	4252.03	3337.5	1202.43	2041.85	1906.46	2095.75	2298.86	1924.58	2454.14	4292.62	3914.52	1646.48	3489.9	3355.76	4411.25	4229.83	625.106	728.683	453.186	1062.1	1424.54	1179.06	317.575	286.39	973.814	1446.08	1028.27	252.492	580.251	1052.42	1231.53	1114.25	434.657
24	0	3	1883.06	1900.42	1702.44	3436.41	3865.76	3325.61	904.732	921.233	3405.62	4588.89	3360.74	887.16	1520.32	3402.9	3810.37	3117.72	1181.28	2017.69	1965.32	2181.26	2179.45	1876.49	2277.25	3987.9	3713.41	1645.47	3168.13	3111.7	4316.23	4125.18	774.009	839.915	580.981	1282.71	1598.31	1352.31	364.369	335.813	1246.17	1577.5	1199.91	302.255	557.986	1266.37	1387.05	1182.7	546.298
24	0	4	1698.86	1848.04	1492.15	3011.59	3598.82	3422.37	852.212	800.769	3200.27	4220.08	3211.31	1007.6	1683.4	3794.1	4098.02	3735.78	1327.57	2081.7	2030.26	2087.18	1804.09	1909.98	2323.77	4037.75	3876.02	1717.53	3584.93	3687.78	3917.99	3943.29	767.45	837.343	560.493	1339.11	1643.91	1336.78	355.832	321.496	1246.77	1644.76	1179.98	283.893	600.37	1345.01	1412.19	1169.55	456.623
24	0	5	1964.74	2092.96	1675.48	3324.32	3921.96	3710.26	934.787	789.894	3184.99	4222.91	3292.17	1089.7	1543.39	3396.53	3649.64	3591	1276.8	2134.69	2264.26	2135.36	2032.7	1986.33	2094.79	3647.31	3604.23	1709.45	3497.66	3818.06	4096.59	4099.08	776.864	904.067	553.848	1285.9	1614.16	1508.67	381.261	319.48	1196.1	1608.22	1287.24	295.282	604.995	1150.71	1380	1215.4	510.705
24	0	6	1869.33	1950.63	1579.62	3234.5	3825.45	3274.84	886.956	837.194	3245.54	4272.19	3195.61	979.744	1440.82	3235.34	3770.02	3205.4	1084.86	1758.4	1750.55	1829.64	2085.63	1813.92	2182.09	3674.66	3726.87	1619.01	3031.92	3137.56	3918.58	3800.85	647.975	786.456	461.501	1098.92	1518.08	1334.64	340.427	291.051	1045.73	1575.61	1235.97	276.572	530.962	1083.95	1438.28	1223.74	421.961
24	0	7	1640.01	1672.47	1235.04	2942.39	3306.15	2720.12	760.331	643.681	2555.66	3074.04	2451.56	743.984	1245.06	2701.55	3002.33	3252.43	1363.21	2000.04	2161.97	1954.22	1632.14	1482.27	1593.67	2645.45	2845.58	1365.59	3153.64	3580.76	3215.92	3177.93	654.816	704.456	489.063	1150.94	1381.25	1091.94	324.72	297.785	1073.39	1392.54	1033.24	260.474	505.785	1141.42	1333.75	1227.95	531.284
24	0	8	3694.08	4187.38	2053.75	6463.74	7377.28	6532.64	1508.18	774.396	4780.9	5672.87	4381.64	952.204	1600.15	4042.61	4351.15	4124.97	1219.07	2020.14	2166.28	2035.08	3277.56	2528.85	2607.46	4765.9	4641.86	1893.14	3456.55	4023.84	6691.96	5965.93	656.115	780.342	466.33	1127.36	1462.2	1307.43	320.736	311.908	1084.5	1437.57	1167.18	287.017	564.541	1155.95	1363.53	1256.99	448.328
24	0	9	1728.1	1796.79	1297.99	3083.36	3603.22	2827.16	869.815	703.251	2987.27	3306.34	2770.76	974.268	1707.21	3477.3	3307.03	3340.48	1332.52	1935.11	2072.05	1813.86	1765.78	1796.03	2198.11	3172.01	3037.69	1568.83	3566.91	3696.62	3557.16	3306.81	581.597	639.067	439.905	1004.18	1235.25	1042.71	261.643	264.844	1011.27	1206.17	932.066	240.499	583.845	1090.93	1211.62	1134.84	424.883
24	0	10	1709.66	1942.59	1278.22	3400.13	4024.64	3649.96	814.349	670.22	3254.44	4469.68	3333.88	1087.25	1567.83	3688.5	4213.83	3531.55	1209.91	2270.33	2170.53	2244.74	1941.96	1977.99	2231.84	4066.16	3800.87	1639.2	3979.82	3814.63	4347.16	4235.32	625.001	650.74	512.756	983.059	1152.74	1041.27	293.884	292.751	949.454	1206.6	910.194	247.164	557.955	1033.02	1232.24	1075.78	578.433
24	0	11	1828.92	1912.47	1674.27	3294.52	3765.14	3320.32	854.831	895.81	3520.05	4400.66	3171.58	950.73	1608.86	3686.85	3935.81	3241.88	1098.08	2137.83	1989.7	2050.42	2107.23	1904.08	2369.6	4013.68	3671.08	1554.83	3737.93	3359.7	4110.95	3893.14	749.992	866.11	548.308	1260.57	1653.05	1454.6	377.925	329.449	1223.95	1638.02	1301.62	308.897	596.28	1208.02	1436.99	1193.54	438.173
24	0	12	1581.38	1715.77	1238.27	2774.48	3268.76	2910.87	744.344	666.844	2938.72	3514.11	2741.66	1058.2	1636.75	3503.88	3826.98	3790.3	1206.78	2465.12	2581.19	2562.14	1690.28	1624.09	2106.48	3461.64	3216.55	1559.66	4096.24	4829.29	3336.64	3208.05	618.406	744.039	481.832	1030.53	1408.59	1276.68	309.363	302.181	1040.1	1481.26	1118.53	349.604	585.785	1158.37	1489.01	1199.19	523.938
24	0	13	1622.43	1817.43	1321.97	2866.61	3426.9	3186.08	814.294	651.393	2999.12	3939.44	3105.48	960.119	1607.61	2950.11	3489.63	3461.2	1546.29	1933.3	2210.34	1873.37	1688.31	1769.52	1849.46	3314.41	3362.34	1566.7	3035.95	3496.36	3611.89	3602.49	745.364	858.116	527.245	1263.52	1614.43	1447.53	388.613	302.327	1412.16	1777.64	1462.21	329.573	689.616	1454.7	1658.69	1497.2	519.747
24	0	14	1758.69	1923.4	1430.33	3074.6	3823.72	3044.31	859.641	726.417	3030.31	4136.77	2877.32	816.976	1217.44	2851.97	3605.63	3380.93	1219.93	1642.25	2046.41	1833.07	1910.13	1533.67	1895.31	3498.96	3592.8	1513.55	2726.06	3559.81	3798.43	3708.17	912.435	1045.55	572.655	1498.27	1979.92	1594.49	459.384	286.68	1231.29	1744.58	1383.63	345.406	623.035	1212.7	1645.93	1529.86	503.995
24	0	15	1710.49	1816.75	1322.15	3055.91	3708.68	3069.44	879.903	723.443	3185.76	4317	3291.2	1009.11	1879.21	3890.76	4237.7	3975.01	1346.15	2501.07	2507.33	2365.93	1955.45	1801.03	2392.4	3941.66	3890.88	1700.61	4133.53	4475.78	3929.06	3846.77	789.674	936.564	565.499	1313.77	1800.17	1516.56	411.668	341.912	1279.45	1760.05	1266.6	330.407	741.061	1271.49	1524.99	1411	563.861
24	0	16	2599.67	2599.3	2063.26	3956.08	4415.78	3982.35	1093.22	792.211	3526.47	4311.99	3177.07	917.076	1977.31	4218.12	4353.82	4640.38	1695.72	2781.48	2810.03	2586.92	2424.46	1893.3	2312.37	4045.5	3961.54	1737.37	4696.56	5096.62	4423.74	4108.17	783.142	819.523	592.664	1342.72	1547.79	1295.64	369.119	316.247	1185.98	1604.25	1178.64	288.928	517.2	1321.98	1733.41	1431.57	600.582
25	0	1	2100.1	2030.98	823.007	1901.33	2254.38	1358.09	527.368	719.858	1714.1	2496.48	1368.9	513.076	1040.95	1901.04	2263.27	1715.52	906.327	1059.94	1124.5	1529.32	1245.17	811.49	1287.23	2014.93	1810.8	886.589	1951.7	2019	2347.94	1659.67	651.748	576.508	362.517	855.677	1073.06	613.797	207.944	316.742	773.686	1009.12	569.232	173.601	407.987	757.715	921.396	652.516	306.944
25	0	2	1904.38	2017.35	717.021	1656.38	2501.24	1927.76	724.785	615.544	1474.29	2460.75	2047.18	967.897	988.72	1644.91	2019.96	1723.52	867.688	856.319	871.259	1358.11	1040.72	1467.82	1103.8	1768.6	1962.25	1257.31	1630.12	1764.66	2132.95	2408.4	595.768	579.996	289.98	707.841	966.722	581.176	212.549	254.1	641.797	973.657	525.535	180.941	409.555	699.015	862.332	629.797	318.018
25	0	3	1798.24	1809.44	677.203	1631.29	2184.32	1291.5	489.167	686.585	1531.48	2366.53	1289.61	525.931	1123.16	1632.24	2026.77	1581.73	752.479	829.442	889.709	1132.56	1091.36	776.011	1205.47	1783.05	1663.22	860.896	1548.39	1653.63	2088.05	1545.38	630.604	603.748	346.121	853.373	1091.59	623.921	220.646	349.511	852.628	1151.59	605.865	191.809	469.226	843.862	1003.68	688.216	280.34
25	0	4	1667.43	1568.62	646.701	1614.68	2168.99	1304.14	493.83	615.281	1438	2180.28	1228.74	593.908	940.963	1527.2	1814.02	1331.24	765.454	837.083	956.451	1158.55	1029.66	808.129	1123.95	1705.32	1519.29	821.868	1416.52	1447.35	2046.97	1566.46	645.02	610.427	322.843	793.848	1041.17	601.808	234.178	265.069	660.619	928.416	541.299	184.991	434.986	630.628	779.604	568.451	295.626
25	0	5	1765.3	1850.35	695.635	1663.72	2184.22	1293.88	504.152	676.701	1562.46	2203.1	1350.86	567.479	965.215	1738.5	2035.35	1696.24	842.414	896.517	957.192	1307.23	1073.4	824.635	1279.53	1940.17	1775.03	1036.42	1574.95	1677.11	2029.34	1526.4	619.37	600.09	327.238	806.119	1048.67	567.254	204.879	270.663	670.899	936.474	518.8	173.566	428.836	655.596	786.387	608.607	302.659
25	0	6	1729.47	1609.58	653.684	1730.83	2344.06	1313.64	422.817	581.932	1570.15	2431.24	1377.89	467.495	988.586	1740.49	2077.69	1611.57	806.627	998.897	1015.84	1391.5	1059.48	751.537	1162.98	1914.95	1819.38	924.566	1657.08	1665.01	2239.97	1578.16	585.795	563.643	319.298	792.838	1045.32	591.732	204.492	285.936	705.564	968.01	535.815	177.006	434.757	739.529	867.301	639.955	272.506
25	0	7	1848.7	1686.47	756.714	1940.95	2495.57	1357.26	456.383	732.975	1833.2	2687.88	1375.41	476.313	1110.26	2016.32	2280.43	1753.04	716.595	981.968	903.989	1187.66	1258.68	767.427	1384.63	2141.87	1832.82	913.273	1749.04	1921.65	2500.24	1637.92	612.467	609.573	330.392	811.667	1033.22	641.441	234.834	279.295	747.754	1049.33	566.196	168.438	468.23	717.948	824.832	597.436	291.636
25	0	8	1578.68	1494.88	681.202	1698.34	1995.62	1064.65	363.165	713.476	1697.64	2324.55	1215.86	396.89	989.712	1855.33	2173.69	1460.84	636.101	940.325	866.852	1221.38	1145.82	623.27	1360.91	2062.84	1706.75	777.419	1632.89	1495.57	2126.84	1307.54	570.593	546.974	304.027	769.263	1018.17	565.252	191.528	279.178	698.345	978.101	535.947	179.005	428.969	711.361	907.295	649.069	278.119
25	0	9	1719.04	1602.67	642.51	1507.4	1891.97	1068.52	409.879	537.886	1362.83	2139.31	1218.78	476.487	814.479	1530.44	1975.12	1545	779.099	813.28	954.998	1169.46	943.157	672.046	1038.27	1716.19	1637.33	874.428	1375.87	1514.04	1906.76	1283.62	657.205	618.034	335.176	804.148	1073.11	587.738	204.321	229.662	579.073	850.978	494.653	172.242	295.342	491.339	611.37	479.001	250.287
25	0	10	2333.33	2070.93	753.087	1892.16	2455.64	1445.63	552.113	629.264	1629.64	2390.34	1483.8	466.377	934.886	1610.26	1898.47	1472.51	628.385	868.994	787.347	1101.62	1141.79	861.808	1158.87	1946.66	1806.29	873.548	1464.41	1482.1	2322.49	1665.01	712.132	768.582	361.326	916.523	1205.81	702.558	280.225	248.403	640.54	967.225	562.833	202.523	365.755	553.946	708.721	553.126	290.504
25	0	11	1947.41	1887.72	733.773	1709.59	2133.38	1194.91	474.113	652.031	1563.17	2294.9	1279.58	496.674	980.475	1754.57	2038.88	1613.4	736.607	970.053	970.871	1316.24	1094.72	738.549	1215.42	1894.62	1706.67	889.393	1652.1	1678.6	2107.16	1403.09	742.427	697.752	388.655	965.718	1271.28	722.292	259.226	320.851	840.779	1185.32	674.559	213.549	447.006	783.575	923.073	681.217	308.234
25	0	12	1610	1567.86	631.714	1496.32	1883	1113.71	438.958	631.885	1463.93	2168.31	1270.79	512.474	961.099	1680.96	2102.93	1642.4	768.877	946.984	998.61	1237.24	995.84	724.879	1155.99	1791.53	1725.82	914.991	1634.66	1784.17	1886.81	1338.94	756.994	738.621	416.595	1005.06	1329.45	760.523	280.571	348.603	874.374	1185.53	660.564	204.427	501.073	825.055	974.512	730.424	343.638
25	0	13	1657.25	1881.72	585.951	1426.55	1867.33	1095.16	464.536	639.052	1517.2	2259.55	1305.32	550.903	1106.13	1722.81	2058.99	1686.27	794.337	1002.54	1022.98	1298.78	967.956	746.788	1261.97	1856.96	1690.88	996.535	1625.68	1699.58	1886.42	1316.62	798.314	748.796	390.46	984.809	1365.49	788.94	283.597	295.098	778.368	1203.19	715.715	229.383	472.275	696.775	863.433	713.147	345.455
25	0	14	2086.07	1648.7	705.138	1668.87	1947.36	1081.99	398.995	681.489	1608.62	2172.28	1157.21	387.334	975.192	1750.49	1954.26	1499.96	728.548	955.52	955.494	1226.58	1119.34	621.154	1295.93	1855.61	1526.3	764.45	1599.27	1658.08	2054.73	1283.15	640.127	632.318	342.767	846.853	1174.66	686.197	266.838	297.592	756.152	1056.05	583.548	204.064	436.307	684.343	781.027	546.875	263.096
25	0	15	1920.16	1809.01	698.41	1690.89	2161.43	1256.87	454.293	561.63	1437.4	2219.85	1412.56	517.765	803.674	1544.13	1964.93	1559.71	663.029	831.265	878.569	1114.95	1003.94	788.746	1058.7	1800.37	1744.47	925.778	1469.37	1567.82	2076.96	1518.97	749.313	683.639	377.326	934.054	1317.11	718.251	256.898	291.736	753.384	1156.13	686.723	236.876	410.625	702.851	915.967	732.266	316.12
25	0	16	2012.56	1716.68	790.55	1719.33	2002.09	1129.7	409.19	703.477	1606.8	2232.61	1244.27	430.58	885.179	1746.67	2056.29	1472.86	750.878	853.278	899.908	1089.64	1137.5	654.399	1224.09	1975.04	1662.13	800.069	1505.03	1481.51	2097.2	1362.89	688.541	586.346	421.462	1051.89	1249.02	644.904	198.75	362.989	934.258	1174	575.466	165.091	405.924	839.088	934.155	649.518	329.868
26	0	1	478.235	572.244	118.481	1314.64	1881.95	1278.32	258.288	261.086	2233.38	2561.09	2032.83	207.569	1188.79	2699.67	2794.23	2635.7	940.218	1862.61	1497.03	1833.67	716.581	595.219	1428.97	2786.07	2638.29	1150.1	2506.66	2590.49	2173.53	2164.17	296.275	339.553	81.0345	742.895	1158.35	734.199	156.537	100.85	768.858	1052.88	732.793	69.5672	423.615	782.069	800.909	639.544	262.428
26	0	2	647.852	771.908	149.134	1448.57	2324.86	1532.27	311.365	222.282	1909.05	2824.28	1951.72	201.225	1204.43	2418.85	2530.82	2379.4	1056.77	1838.31	2243.38	1857.23	628.57	624.834	1218.38	2670.14	2366.98	1082.62	2345.91	2174.51	2395.26	2556.92	225.943	251.642	67.957	672.651	1005.29	614.808	115.822	84.3923	715.742	1064.81	630.672	59.5101	357.466	653.618	701.556	585.394	251.825
26	0	3	319.803	380.396	95.2848	1187.53	1842.34	1173.94	204.629	214.049	1923.56	2542.17	1889.36	176.79	1092.9	2475.41	2502.58	2241.72	742.159	1503.25	1694.11	1549.12	573.609	518.873	1243.12	2670.05	2376.63	1010.77	2300.61	1769.55	2088.62	2099.15	188.999	222.667	55.1337	587.462	944.569	604.604	115.628	71.5482	638.588	899.409	661	62.3745	297.649	583.766	605.521	543.277	207.875
26	0	4	319.423	375.447	96.2161	1092.6	1696.47	1126.58	214.267	159.534	1585.15	2095.18	1641.52	158.965	790.645	1899.66	1999.34	1829.86	560.785	1165.26	1384.34	1202.32	498.886	495.541	940.424	2159.51	1961.28	836.214	1691.43	1435.56	1836.89	1915.83	185.424	218.416	55.8781	571.843	900.834	587.241	116.776	68.854	583.514	906.373	623.449	62.8202	330.466	557.716	622.985	525.188	219.389
26	0	5	315.357	374.009	94.21	1168.73	1807.73	1163.5	200.162	175.86	1724.58	2317.67	1705.76	155.515	850.87	2004.22	2183.91	1944.44	681.818	1365.74	1532.02	1368.67	532.542	489.253	1001.42	2339.14	2181.53	872.269	1890.67	1577.91	2005.84	2053.25	158.983	180.185	50.9947	539.767	805.464	514.393	95.0602	69.8537	614.96	889.31	620.168	58.8451	289.839	575.687	643.506	575.317	212.911
26	0	6	314.265	373.04	97.5408	1078.34	1680.6	1107.02	202.457	161.781	1571.66	2083.96	1449.29	136.351	766.138	1682.3	1739.98	1627.35	581.316	1024.18	1227.19	1034.2	494.186	448.6	894.113	1947.59	1810.4	732.48	1469.95	1262.59	1840.9	1917.12	180.758	209.069	56.9	600.476	905.563	593.501	110.204	71.4719	675.572	983.971	618.571	53.9935	305.528	587.342	654.549	533.759	199.632
26	0	7	371.193	440.948	110.333	1264.64	2030.89	1273.13	225.92	179.081	1775.6	2544.53	1727.76	163.811	858.929	2094.68	2253.05	2022.88	683.41	1244.01	1521.27	1288.8	563.105	520.79	1041.09	2506.59	2192.95	898.736	1829.43	1562.18	2168.52	2191.72	192.008	215.508	60.6312	609.998	931.909	592.089	115.163	72.6854	650.463	970.108	626.058	57.1853	344.902	619.153	676.845	538.67	264.238
26	0	8	304.28	364.38	90.3288	1108.11	1744.11	1101.25	183.289	189.014	1669.14	2140.9	1468.33	139.707	860.798	1945.7	2085.56	1737.64	566.295	1189.89	1305.54	1176.19	520.379	439.72	1010.73	2251.67	1928.68	771.167	1700.71	1348.14	1863.2	1887.58	174.58	205.036	55.4071	598.03	901.548	604.328	113.245	86.1483	707.411	1009.2	691.945	61.5847	378.295	672.993	727.318	598.988	214.465
26	0	9	399.576	492.088	108.066	1628.03	2550.18	1681.72	266.055	265.418	2241.57	3167.59	2273.13	214.019	1237.79	2720.34	3124.79	2659.73	993.816	1684.77	2083.68	1799.1	734.602	695.588	1407.09	3091.65	2967.98	1196.27	2506.47	2139.56	2787.22	2947.45	171.017	209.164	51.4941	515.543	846.879	594.285	116.11	62.9602	577.111	859.03	630.42	58.3865	313.744	558.11	624.644	561.894	215.865
26	0	10	298.85	337.008	91.8443	1017.43	1538.25	952.466	177.343	133.466	1255.48	1737.09	1286.87	128.524	614.27	1358.52	1514.07	1481.53	483.707	823.971	1045.57	878.29	418.955	396.633	689.595	1629.73	1586.5	669.968	1272.31	1076	1668.54	1614.2	189.916	231.611	52.3828	595.568	966.8	637.786	125.213	74.8961	700.599	1021.96	675.18	60.58	366.39	608.975	652.489	554.403	209.564
26	0	11	313.019	371.083	91.2665	1169.64	1790.75	1142.31	193.813	174.56	1721.8	2314.76	1599.7	149.434	832.843	1971.01	2165.42	1811	614.19	1209.77	1423.44	1253.84	537.857	474.067	990.564	2377.75	2092.45	816.927	1765.83	1457.24	2019.12	2001.51	164.737	194.509	50.9789	522.322	807.753	539.161	104.824	68.1872	580.433	834.811	605.15	56.7183	331.542	575.332	609.689	556.301	228.999
26	0	12	358.85	430.802	97.9776	1310.73	2102.28	1327.09	212.317	208.265	1798.27	2424.7	1795.65	161.799	923.988	2021.98	2152.53	1769.67	669.809	1289.01	1419.09	1288.02	602.251	542.325	1077.25	2245.8	2113.75	845.103	1807.02	1455.25	2179.06	2283.15	165.491	191.186	51.5859	547.109	826.323	528.309	99.7	78.4425	688.581	905.316	634.555	56.8062	358.8	681.621	685.648	581.476	219.979
26	0	13	289.528	340.047	88.0088	1064.4	1620.35	1011.85	171.675	187.1	1633.06	1963.09	1434.19	141.623	879.175	2014.8	2125.54	1750.7	624.008	1222.65	1328.4	1167.59	518.665	417.826	1017.48	2218.55	1827.29	790.823	1801.02	1362.6	1785.43	1706.56	181.67	211.956	54.1651	539.291	847.703	535.654	110.994	67.338	559.831	840.288	542.19	51.4847	370.619	552.655	565.253	524.177	249.187
26	0	14	304.707	377.38	79.9826	906.635	1557.73	1013.74	201.901	150.402	1401.47	1855.15	1478.39	138.208	877.377	1887.83	1987.6	1688.72	578.654	1255.29	1432.8	1226.94	416.661	436.18	910.116	2008.45	1824.89	747.257	1781.33	1456.34	1515.23	1686.23	146.3	190.044	42.4752	449.884	762.526	541.081	108.787	64.1975	513.597	736.153	571.889	58.005	310.176	533.173	611.346	566.619	218.365
26	0	15	327.303	390.475	97.2687	1204.04	1892.01	1206.63	197.537	197.345	1876.82	2456.31	1775.63	160.804	995.772	2353.82	2532.53	2252.78	725.748	1536.84	1832.84	1597.32	561.825	502.401	1143.03	2638.9	2334.11	955.336	2269.71	1899.81	2085.02	2136.05	190.764	211.206	60.561	618.543	931.731	575.629	106.06	76.6886	646.874	941.137	625.281	58.9559	331.018	615.566	688.17	622.484	236.524
26	0	16	349.648	454.011	88.1694	1395.07	2309.53	1492.28	230.666	223.111	1926.13	2756.34	2050.85	184.508	1093.44	2256.9	2531.88	2120.53	784.693	1703.07	1751.13	1709.46	611.844	622.611	1153.45	2590.82	2470.79	985.805	2371.41	1815.27	2399.47	2589.12	162.565	195.721	49.0374	537.261	839.612	552.936	101.179	71.0718	659.122	858.824	612.244	56.8505	299.906	546.752	602.286	538.418	218.677
27	0	1	1878.05	1484.59	951.147	3015.1	4003.59	2755.33	1024.32	424.072	1779.22	3047.72	2438.05	497.473	302.94	1380.57	2127.08	1696.34	853.184	486.093	686.451	564.742	1308.89	1385.81	760.684	3502.7	2322.24	1244.14	1077.11	1626.78	3177.96	3110.19	633.278	483.137	314.981	1013.89	1334.11	880.175	323.232	141.279	585.991	1032.58	660.333	132.055	93.8757	468.605	689.993	499.163	226.646
27	0	2	1767.61	1396.27	886.051	2983.43	3988.3	2848.65	1051.2	451.972	1903.68	3377.81	2168	635.899	453.764	1770.53	2824.08	2000.17	1260.13	649.439	1424.73	885.229	1304.54	1407.55	940.909	2434.09	2544.75	1536.95	1389.68	1979.89	3233.97	3113.99	601.572	426.383	300.434	968.017	1245.64	753.999	279.91	128.971	529.682	957.538	594.115	139.783	97.162	469.131	730.377	551.72	241.321
27	0	3	1918.58	1494.27	951.294	3236.74	4332.67	3265.39	1186.14	477.231	2037.61	3824.5	2629.54	669.588	439.477	1825.58	2953.23	2737.64	1931.49	675.922	1459.12	921.303	1399.05	1665.8	974.836	2694.98	2997.66	1866.77	1430.7	2263.89	3494.35	3528.33	801.793	578.802	401.201	1295.76	1676.81	1017.5	372.549	170.871	697.705	1221.12	696.713	149.772	92.8844	492.454	770.033	547.903	255.44
27	0	4	1453.87	1179.45	719.555	2424.47	3265.62	2498.95	917.702	348.64	1482.78	2737.02	1885.79	504.738	307.887	1298.96	2021.15	1906.25	1284.42	439.198	829.368	519.327	1035.28	1233.45	691.768	2132.81	2099.75	1313.1	967.406	1142.81	2599.35	2606.07	662.991	480.342	328.25	1046.04	1365.97	838.085	304.534	133.954	555.018	1073.42	554.876	136.198	86.9288	412.014	691.795	509.675	257.287
27	0	5	1781.59	1375.52	892.358	2952.31	3909.88	2781.44	1011.3	429.152	1841.59	3320	2227.07	519.852	385.793	1745.92	2576.57	1967.98	1553.49	593.792	912.738	650.186	1276.5	1368.88	870.333	2462.38	2623.36	1428.04	1319.92	1406.22	3141.62	3054.2	772.886	543.647	385.881	1238.9	1595.09	918.64	338.161	161.45	669.592	1172.75	671.645	149.064	100.362	517.296	777.05	555.031	245.611
27	0	6	1952.6	1516.86	989.333	3393.54	4506.52	3200.77	1172.92	522.014	2319.67	4353.18	2692.58	635.914	442.515	2085.78	3205.6	2448.56	1692.17	685.464	1722.72	894.167	1509.43	1638.72	1089.97	3223.78	3309.3	1728.16	1531.86	1949.79	3846.29	3704.35	733.63	518.362	362.557	1166.58	1511.73	873.815	316.986	150.61	624.642	1112.18	586.208	135.631	105.519	522.594	779.019	549.026	272.242
27	0	7	1728.85	1338.39	858.69	2851.68	3773.94	2615.69	981.151	427.375	1758.37	3036.26	2205.41	541.92	311.909	1553.46	2116.9	1903.37	1000.59	463.494	666.365	505.149	1244.35	1350.5	862.023	2197.91	2342.48	1450.07	1098.07	1188.82	2975.68	2871.98	689.393	485.994	338.927	1111.49	1435.84	867.26	323.866	142.842	584.073	1031.84	619.95	166.843	95.179	473.728	753.427	548.055	270.239
27	0	8	1469.71	1090.92	739.854	2474.06	3247.79	2099.78	777.506	357.032	1529.44	2796.71	1801.3	407.597	269.759	1368.04	2060.99	1611.78	847.166	434.795	581.464	482.699	1067.75	1062.35	696.038	2034.97	2088.85	1084.94	1018.07	1258.69	2644.17	2475.04	733.889	532.983	363.836	1174.9	1533.17	930.337	344.585	155.027	631.798	1132.05	656.192	160.92	104.06	499.582	756.288	506.139	254.38
27	0	9	1777.91	1449.33	902.581	2998.84	4036.82	2890.76	1078.52	461.348	2008.22	3748.56	2473.06	537.536	273.585	1520.85	2504.48	2001.65	841.404	432.551	684.448	515.336	1346.92	1493.12	885.959	2555.4	2938.32	1428.25	1030.75	1334.98	3368.83	3384.83	714.242	511.811	360.23	1168.46	1503.67	904.111	334.254	160.865	666.57	1138.7	657.641	151.552	107.719	548.333	768.283	547.524	265.6
27	0	10	1689.89	1290.7	853.803	2980.87	3968.14	2607.57	980.373	470.926	2016.99	3470.67	2344.34	591.732	299.128	1623.47	2481.32	1991.19	926.49	434.799	592.018	476.581	1337.19	1400.4	967.522	2656.88	2752.45	1543.01	1082.79	1195.25	3315.52	3151.07	736.764	574.28	362.252	1191.21	1579.58	1050.01	397.886	162.913	649.022	1156.29	684.988	179.449	80.5442	404.602	691.391	483.06	212.06
27	0	11	1834.31	1417.25	934.192	3261.05	4264.44	3257.75	1174.57	507.19	2202.38	4239.78	2810.63	708.8	553.71	2124.07	3560.09	2722.97	2373.55	830.237	2157.39	1134.44	1434.64	1648.41	1070.12	3133.23	3410.25	1900.43	1682.56	2265.39	3661.7	3560.15	677.505	487.223	337.247	1076.4	1386.91	843.359	313.54	139.917	569.93	992.587	602.796	146.789	97.2773	450.781	696.015	500.996	256.38
27	0	12	1841.77	1468.26	918.011	3135.26	4198.44	3065.31	1137.82	475.008	2003.57	3606	2368.41	588.254	375.218	1607.22	2320.54	1853.94	1580.96	535.61	1671.64	624.605	1370.71	1531.5	915.091	2839.42	2566.09	1478.89	1143.5	1838.95	3440.28	3376.7	722.546	520.58	357.719	1164.5	1523.25	911.764	339.499	158.147	652.637	1212.97	647.829	167.839	104.317	513.784	767.374	515.368	254.621
27	0	13	1330.62	1117.12	654.741	2190.7	2953.86	2288.86	884.301	337.104	1403.7	2443.98	1826.27	534.218	265.339	1211.01	1835.31	1521.57	883.101	391.717	698.295	430.925	963.822	1231.55	682.7	1931.79	1945.49	1283.23	877.221	742.206	2349.79	2369.67	557.624	414.13	273.247	880.938	1148.08	741.858	276.689	116.59	485.092	900.642	530.054	134.759	94.3901	423.877	669.433	497.934	234.606
27	0	14	1719.04	1344.89	854.904	2824.75	3738.17	2632.26	968.587	405.701	1756.62	3113.83	2030.08	493.266	344.448	1613.34	2497.85	1796.41	869.476	527.056	853.2	559.684	1219.61	1276.5	816.658	2348.6	2469.08	1263.57	1199.66	892.605	2980.82	2848.62	876.112	671.007	435.587	1386.4	1810.26	1207.73	440.043	185.599	767.713	1313.7	791.416	176.597	115.828	602.093	947.875	667.63	311.292
27	0	15	1801.04	1378.32	881.017	3027.48	4063.79	2651.54	1007.9	449.322	1874.01	3360.14	2254.69	600.037	320.688	1504.98	2365.17	1839.17	1008.86	464.578	896.001	537.726	1306.16	1385.26	881.506	2339.58	2483.23	1506.5	1069.22	943.001	3247.14	3088.89	657.899	478.438	324.371	1058.42	1381.13	847.115	311.851	142.632	586.633	1019.69	567.854	142.803	96.2993	469.422	741.229	497.505	262.004
27	0	16	1188.19	896.471	588.144	1975.35	2653.14	1742.64	654.818	305.031	1359.59	2792.6	1735.42	420.802	258.859	1296.76	2007.04	1642.39	764.09	387.671	728.28	436.556	867.425	962.119	662.31	1842.95	2133.62	1140.61	924.109	750.397	2243.81	2163.63	551.139	411.845	275.791	897.539	1174.99	769.885	284.592	124.337	525.405	999.176	591.857	138.316	102.091	483.438	704.232	475.953	249.767
28	0	1	1041.2	1649.46	447.892	1805.92	2912.4	3271.57	1238.3	763.378	2345.19	3773.99	2979.73	1070.08	1387.72	2640.22	4090.87	3173.47	1816.98	1696.9	1830.3	1500.68	1040.21	1897.52	1426.06	3094.64	3477.77	2071.89	2547.08	3121.88	3029.35	3575.41	554.508	802.314	229.847	957.783	1510.4	1466.24	584.079	369.327	1496.36	2172.95	1578.7	519.228	793.916	1644.79	2553.48	1939.91	822.642
28	0	2	729.608	1199.89	325.575	1245.21	1963.4	2293.55	1052.68	721.056	1907.57	2756.6	1827.87	1212.62	1360.27	2386.89	3290.6	2406.7	1737.14	1634.45	1739.89	1537.12	819.095	1377.47	1332.46	2553.15	2451.04	1637.41	2325.37	2493.13	2125.42	2239.66	607.705	854.356	244.271	992.84	1671.32	1501.55	529.562	303.02	1406.53	2115.44	1387.69	401.822	680.164	1443.38	2041.09	1570.51	673.432
28	0	3	908.889	1455.89	395.391	1509.47	2409.04	2879.85	1180.86	655.207	1931.62	3315.76	2064.96	934.704	1223.08	2467.46	3521.77	2345.59	1489	1614.14	1626.49	1455.6	849.345	1556.79	1211.15	2782.94	2658.66	1608.16	2404.68	2495.06	2550.31	2937.69	898.414	1249.33	356.729	1414.13	2387.53	2044.51	745.541	383.941	1657.95	2418.26	1610.75	508.799	769.192	1611.12	2205.99	1572.45	757.164
28	0	4	930.498	1406.97	416.643	1696.76	2506.01	2653.8	1229.65	905.509	2612.58	4186.47	2798.98	1387.68	1934.05	3349.49	4985.38	3358.7	1905.21	2058.39	2137.59	1887.24	1069.05	1836.89	1937.06	4104.04	3944.6	2135.22	3056.3	3272.05	2968.89	3092.27	1157.67	1688.62	490.62	1737.24	2973.77	2732.41	1072.25	690.379	1945	2426.25	1826.73	703.017	976.23	1741.22	2143.05	1588.35	900.123
28	0	5	1214.07	1878.55	517.159	2006.14	3316.17	3424.24	1489.44	814.963	2636.32	4537.81	2938.37	1360.19	1910.77	3321.53	4297.37	3233.26	1786.06	2154.23	2292.85	1968.28	1154.69	2139.41	1640.85	3501	3415.68	2166.08	3433.93	3689.44	3397.76	3891.1	1119.27	1567.3	465.488	1683.02	2878.88	2615.09	976.624	517.77	1685.03	2836.17	1970.66	693.674	1076.34	2031.15	2860.64	2092.76	1099.18
28	0	6	1128.84	1705.87	463.624	1851.78	3047.17	3057.99	1288.51	694.343	2424.05	3862.59	2489.34	1086.39	1823.69	3403.13	4240.91	3029.56	1615.21	2146.81	2081.77	1757.46	1027.25	1797.19	1617.33	3296.85	3118.37	1772.98	3408.17	3414.74	3105.86	3271.18	877.66	1302.12	383.502	1383.62	2263.71	2294.1	880.255	515.209	1815.25	2456.49	1785.94	582.039	1031.78	2049.18	2534.24	1801.07	942.186
28	0	7	1652.07	2589.99	724.366	2581.82	4120.43	4814.39	2155.23	893.585	2856.33	5568.55	3488.63	1727.6	2316.59	3274.95	3894.14	3184.45	2228.03	2350.3	2626.87	2113.96	1397.34	2868.64	1830.29	3673.08	3726.78	2428.25	3207.64	3702.32	4177.51	4899.27	1847.93	2521.66	804.004	2665.7	4542.3	3932.35	1490.38	793.625	2203.59	3408.84	2376.08	869.417	1131.78	1797.15	2990.52	2165.15	1360.73
28	0	8	1245.92	1896.8	505.693	1999.3	3258.23	3387.96	1491.57	701.435	2426.14	4785.21	2926.17	1261.96	1830.44	2912.03	3845.46	3155.34	1701.24	2099.74	2153.24	1797.15	1038.44	2070.86	1404.27	3291.74	3596.07	2129.62	3341.97	3680.25	3473.62	3811.41	1055.87	1564.71	422.245	1546.55	2719.68	2651.08	992.793	449.611	1944.01	2789.52	2098.23	623.317	1159.49	2203.89	2860.61	2181.83	1022.81
28	0	9	1087.57	1680.56	460.678	1714.07	2754.03	3063.26	1406.31	697.904	2082.53	3722.29	2337.02	1136.41	1924.28	2921.5	3735.6	2616.84	1397.6	2111.35	1879.14	1719.76	929.26	1833.14	1395.02	2897.99	2780.07	1497.73	3192.92	3120.45	2857.68	3157.79	734.487	1034.78	311.039	1207.5	1941.39	1811.63	704.538	387.33	1651.5	2642.4	1612.04	502.197	1029.39	1891.66	2462.33	1681.56	799.574
28	0	10	862.964	1348.69	355.146	1442.96	2323.45	2385.04	1186.41	602.967	2007.53	3493.77	2251.82	1260.95	1454.44	2808.25	3727.23	2707.7	1618.95	1892.09	1813.1	1627.07	800.864	1604.27	1325.13	2954.11	2875.26	1718.83	2895.02	2819.37	2552.2	2632.26	593.585	926.296	225.233	849.026	1562.3	1563.73	653.858	311.142	922.414	1866.1	1268.4	473.436	691.927	1326.46	2006.06	1453.12	660.396
28	0	11	1218.13	1767.01	509.676	2088.57	3351.01	3121.31	1278.07	781.482	2404.03	4270.74	2653.8	1099.5	1979	3021.83	3868.39	2979.81	1778.33	2093.76	2167.57	1859.9	1098.97	1836.55	1573.96	3153.93	3156.17	1910.5	3244.76	3399.77	3501.23	3655.07	1021.76	1420.53	412.711	1539.05	2664.68	2273.71	856.029	431.326	1574.94	2423.36	1614.64	576.488	961.851	1654.75	2295.26	1626.78	809.944
28	0	12	1088.02	1618.85	461.034	1777.31	2832.46	2782.43	1240.89	587.399	2284.58	3905.45	2297.86	1076.24	1572.81	3072.32	3873.56	2877.56	1864.56	1931.27	2090.3	1742.46	949.352	1651.35	1340.29	3133.52	3162.07	1735.69	2998.02	3203.44	3053.5	3191.26	993.965	1507.99	391.712	1545.08	2678.7	2686.83	994.11	419.389	1752.37	2841	2001.25	657.1	836.71	1829.6	2637.25	1796.33	867.768
28	0	13	1494.85	2310.63	580.379	2406.35	3911.34	3999.45	1721.87	652.719	2588.24	4139	2610.35	1272.01	1668.03	2983.95	4073.52	3230.04	1810.69	2167.49	2162.34	1837.02	1157.06	2190.07	1350.01	3416.63	3163.47	1900.99	3179.09	3463.15	3793.45	3686.88	1087.49	1545.9	456.066	1826.93	2944.91	2748.87	963.125	588.987	2172.7	3111.24	2048.49	616.003	1101.69	2083.2	2914.98	1981.33	842.884
28	0	14	1236.89	1927.03	499.288	1906.6	3180.94	3231.19	1498.39	685.376	2385.85	4512.02	2455.31	1236.33	1829.43	2916.67	4071.12	2916.73	1694.81	2498	2698.73	2372.19	993.824	1919.11	1404.17	3391.29	2995.7	1865.31	3467.73	4077.28	3283.31	3509.41	1202.06	1609.85	512.254	1935.39	3270.98	2562.87	873.858	664.729	2236.94	2959.65	1945.51	610.224	1011.05	2465.28	3391.93	2122.86	928.612
28	0	15	1184.82	1698.83	526.067	2127.8	3288.35	3015.79	1225.89	994.735	2687.76	4182.69	2539.98	1134.59	2166.27	3546.2	3767.97	3124.41	2270.03	2310.57	2459.48	2029.01	1272.21	1780.99	2046.6	3394.06	3010.79	2102.57	3605.93	3655.37	3555.01	3933.98	1120.62	1628.13	429.572	1551.64	2908.18	2554.38	1000.9	500.671	1530.55	2573.75	1745.27	701.207	990.551	1798.94	2656.35	2055.37	1145.58
28	0	16	1177.28	1716.12	484.039	1717.06	2908.8	2733.78	1239.94	570.996	2053.89	3343.01	2043.29	979.825	1595.06	2722.11	3418.7	2603.34	1397.85	1852.47	1761.47	1568.18	868.883	1534.77	1240.06	2810.74	2547.04	1594.56	2774.54	2944.84	2753.87	3120.38	1017.41	1465.63	403.556	1633.22	2732.76	2575.75	903.908	432.36	2207.77	3048.95	2148.48	571.407	1104.25	1960.41	2742.93	2003.54	904.034
[truncated: 163 more columns]
