# Supplementary material for: Cortical and autonomic responses during staged Taoist meditation: Two distinct meditation strategies
Source: PLoS One. 2021 Dec 2;16(12):e0260626. doi: 10.1371/journal.pone.0260626 (PMC8638869; doi:10.1371/journal.pone.0260626)
Supplement: S11 Table — Data presented as ANS activity indices for every subject. Full description of the calculated indices can be found in the ‘Experimental Design, Materials, and Methods’ section. (XLSX) [file pone.0260626.s011.xlsx]

## Sheet: sheet1
Subject ID	group number (0 - novice, 1 - experienced meditator)	meditation stage	respiration		GSR			PPG
			respiration rate	respiratory wave amplitude	AUC GSR, V^2	Spontaneous reactions number	average GSR level, mV	HR	min RR	max RR	dRR	RRNN	SDNN	CV	ME	AME	RMSSD	lf	lf_ln	hf	hf_ln	lf_nu	hf_nu	lf_peak	hf_peak	lf_to_hf	volume_pulse(area)
1	1	1	19	30.3542	0.0267818	0	-261.699	75.3333	728	861	133	793.827	33.6006	4.23274	788	49.3333	38.0291	94.799	4.55176	239.693	5.47936	0.283412	0.716588	0.05	0.35	0.395501	35162.9
1	1	2	6.40909	51.1194	0.174372	3.40909	-264.897	79.9091	663	829	210	754.036	44.3794	5.89301	755.667	49.1667	30.6443	302.346	5.67834	186.664	4.84061	0.6635	0.3365	0.0722222	0.183333	3.59403	34993.9
1	1	3	10.5	62.2884	0.343448	5.59091	-569.367	78.9545	683	831	146.333	756.559	33.1704	4.38289	754.667	49.3617	21.5796	191.447	5.22172	64.2896	4.151	0.740331	0.259669	0.0777778	0.333333	3.05224	34808.5
1	1	4	6.14286	61.7553	0.322792	4.57143	-541.871	82.8571	571	901	337.667	720.57	61.6014	8.53214	716.833	48.8235	46.6042	861.277	6.7531	345.106	5.8198	0.715066	0.284934	0.0944444	0.305556	2.62355	35232.2
1	1	5	5.28571	69.4226	0.460629	7.14286	-600.902	79.1429	662	804	144.333	757.858	29.2952	3.85984	754.333	48.9553	22.1655	171.874	5.12145	70.1888	4.24707	0.701924	0.298076	0.0611111	0.272222	2.50453	35678.8
1	1	6	7.28571	77.1062	0.430775	4.42857	-619.241	79.5714	602	895	221	752.844	46.8658	6.21309	753	49.3723	31.7223	392.313	5.9292	89.6604	4.33829	0.815835	0.184165	0.0666667	0.255556	5.81729	35438.8
1	1	7	10	58.4182	0.161954	2.66667	-522.331	74.6667	737	890	153	803.707	35.8469	4.4602	797	49.3333	32.3386	270.099	5.59879	139.589	4.9387	0.65928	0.34072	0.15	0.166667	1.93496	34960.1
1	1	8	7	61.2592	0.0647033	0.285714	-395.559	79.2857	623	832	201.333	755.499	38.3542	5.07659	756.5	48.7447	33.1168	243.079	5.48559	115.839	4.72253	0.679579	0.320421	0.0722222	0.3	2.21182	34485.5
1	1	9	12.8182	46.4641	0.252863	3.81818	-357.176	80.1818	612	893	281	746.062	54.3875	7.28995	745	49.3827	49.4282	329.214	5.79671	515.568	6.24527	0.389703	0.610297	0.05	0.183333	0.638547	34084.3
1	1	10	14.6667	35.2083	0.0996639	1.33333	-358.011	75.3333	702	853	151	795.773	31.4006	3.94593	801	46.6667	32.0266	146.059	4.98401	160.922	5.08092	0.475791	0.524209	0.15	0.2	0.907635	33920.1
1	1	11	8.48936	43.8139	0.135863	1.85106	-348.035	80.2979	569	882	286	753.217	58.2414	7.77599	748.214	49.4503	43.5751	610.923	6.32307	344.174	5.5185	0.643163	0.356837	0.0809524	0.17619	4.23861	33958.5
1	1	12	6.14286	59.9921	0.198404	3.85714	-416.411	76.7143	659	930	257.333	781.27	61.009	7.80659	773.667	49.5671	42.1464	1417.92	7.25003	178.404	5.12315	0.891329	0.108671	0.0888889	0.188889	8.64561	33806.9
1	1	13	7.33333	62.0407	0.231753	3.66667	-405.237	75.3333	672	916	244	786.118	59.0678	7.51385	788	50	35.8646	1263.58	7.1417	128.995	4.85977	0.90737	0.0926304	0.1	0.166667	9.79559	33465
1	1	14	5.66667	52.3633	0.247763	2.66667	-385.302	77.6667	672	898	226	766.897	55.5158	7.23901	748.5	50	36.2341	1167.41	7.06254	138.856	4.93343	0.8937	0.1063	0.0666667	0.233333	8.40736	33223.9
1	1	15	4.77273	68.7994	0.27396	3.68182	-438.45	82.3636	631	987	365.667	727.347	68.5239	9.41735	707.667	49.5934	50.1643	1472.69	7.25615	407.345	5.97814	0.780747	0.219253	0.0555556	0.183333	3.6396	33079.3
1	1	16	4.33333	64.8081	0.224425	1.33333	-396.171	81	596	868	272	740.778	68.3447	9.22608	744	49.3827	30.0323	1167.3	7.06245	89.5854	4.49519	0.928724	0.0712759	0.0833333	0.166667	13.03	33157.4
2	1	1	11	18.6693	0.0102407	0	-668.179	74	668	991	323	809.23	71.232	8.80245	798	50	50.0379	1601.77	7.37887	349.063	5.85525	0.82107	0.17893	0.116667	0.25	4.58877	21494.2
2	1	2	4.36364	32.9367	0.0735945	0	-627.835	75	601	990	351	801.002	118.283	14.7704	814	49.333	47.5282	3582.81	8.18368	306.71	5.70102	0.921329	0.0786712	0.05	0.194444	12.2644	21140.2
2	1	3	13.7727	15.6023	0.130541	0.272727	-548.677	77.8636	653	900	291	771.018	63.2903	8.20098	764.333	48.0741	40.2763	1106.54	6.88441	405.307	5.96608	0.706933	0.293067	0.0833333	0.205556	2.74471	20800.2
2	1	4	14.5714	13.6252	0.0160498	0	-503.921	76.5714	665	883	282.667	781.797	59.1816	7.56826	779.333	49.5671	41.1065	872.13	6.72375	505.4	6.19536	0.628557	0.371443	0.0555556	0.222222	1.7115	20767.6
2	1	5	16.4286	12.0487	0.0417371	0	-401.61	77	629	904	220.333	778.876	48.3718	6.20308	777.833	49.1342	33.8361	490.593	6.18232	263.099	5.57208	0.647134	0.352866	0.0777778	0.261111	1.86473	20982.9
2	1	6	16.7143	10.8509	0.24635	1.14286	-383.972	76.1429	705	908	225.667	786.316	52.573	6.68903	784.5	49.5613	38.2769	806.666	6.69252	292.273	5.67748	0.733992	0.266008	0.1	0.272222	2.75987	20962.4
2	1	7	11.3333	12.1873	1.0896	4	-503.056	74.6667	607	983	376	794.973	97.1597	12.2218	803	49.3333	43.9035	2434.23	7.79738	350.922	5.86056	0.874002	0.125998	0.0666667	0.166667	6.93666	21022.4
2	1	8	15.2857	12.4741	0.479219	1.85714	-555.116	73.7143	695	922	213.667	818.293	48.311	5.91073	818.333	50	36.8318	588.741	6.36969	287.84	5.6524	0.671995	0.328005	0.0833333	0.25	2.04926	21054.9
2	1	9	17.4545	11.5143	1.5075	7.09091	-789.551	78.2727	658	902	244	769.577	52.5928	6.83399	766	50	35.7965	997.02	6.90477	243.192	5.49385	0.803911	0.196089	0.1	0.283333	4.09972	21110.1
2	1	10	13.6667	13.9703	1.48899	4.66667	-896.857	74.3333	621	939	318	795.853	74.94	9.4163	808	48	44.0565	954.876	6.86158	501.18	6.21697	0.655796	0.344204	0.05	0.216667	1.90526	21141.9
2	1	11	13.0213	14.8957	2.08455	6.25532	-1019.54	77.1064	582	944	305.286	778.771	70.1088	8.99612	781.571	48.9695	47.0856	1202.07	6.90285	590.4	6.35645	0.618276	0.381724	0.0904762	0.202381	2.20113	21056.2
2	1	12	10.2857	20.049	2.1427	7.28571	-1275	80.5714	563	948	358.333	741.724	110.995	14.9085	732.167	49.5982	60.7973	3449.05	8.12109	683.657	6.5265	0.828146	0.171854	0.0722222	0.183333	5.09972	21210.6
2	1	13	11.3333	21.0243	1.15578	3.66667	-1258.18	78.3333	605	985	380	764.747	89.8443	11.7482	758	48.1013	63.3707	2462.17	7.8088	933.755	6.83921	0.725037	0.274963	0.0666667	0.166667	2.63685	21291.6
2	1	14	6	30.0183	0.365719	1.33333	-1068.73	73.3333	630	1036	406	821.027	123.976	15.1001	852	49.3151	74.918	5207.11	8.55778	748.608	6.61822	0.874304	0.125696	0.1	0.2	6.95573	21409.9
2	1	15	4.09091	38.4668	0.889247	3.13636	-1043.71	75.4091	598	977	408.333	798.531	131.034	16.4358	845.667	48.6484	48.2734	4153.79	8.24527	281.513	5.51958	0.938236	0.0617639	0.0555556	0.183333	15.3582	21515.3
2	1	16	3.66667	24.7673	0.695551	3.66667	-942.474	75.6667	581	982	401	804.093	131.7	16.3787	818	49.3333	54.8081	3944.25	8.28001	336.729	5.81928	0.921343	0.078657	0.0666667	0.25	11.7134	21587.5
3	0	1	7	74.4829	0.00672241	3	-192.033	52.3333	958	1097	139	1042.57	46.1303	4.42466	1057.5	50	40.5131	715.189	6.57255	293.353	5.68138	0.709132	0.290868	0.0833333	0.166667	2.43798	56840.2
3	0	2	7.09091	79.9339	0.00292479	2.72727	-193.132	52.3636	1052	1099	49	1079.85	14.5744	1.3497	1083.5	47.3737	18.4155	954.681	6.85755	243.861	5.48476	0.797614	0.202386	0.111111	0.2	3.95525	55622.8
3	0	3	7.22727	76.0682	0.00186762	0.818182	-193	53.0455	993	1097	97.6667	1064.55	26.6927	2.50918	1070.83	44.5513	33.482	1081.99	6.95888	402.227	5.97882	0.726762	0.273238	0.111111	0.177778	2.67525	54955.3
3	0	4	13.8571	51.1944	0.00171643	0.571429	-192.41	52.1429	1031	1094	54.3333	1078.23	14.6605	1.36104	1081.67	50	17.2027	174.686	5.0832	1030.24	6.91688	0.141897	0.858103	0.111111	0.216667	0.167594	55048.9
3	0	5	11.4286	56.6263	0.00866279	6.14286	-194.732	52.1429	1036	1098	72.3333	1068.33	21.8761	2.0484	1072.33	42.6223	31.1091	300.914	5.65256	948.338	6.8522	0.238809	0.761191	0.105556	0.188889	0.322969	55104.8
3	0	6	11.5714	54.539	0.00431325	3	-194.507	52.8571	1070	1086	63.3333	1072.07	18.8234	1.76143	1077	43.6508	26.0644	314.373	5.62694	599.232	6.38596	0.325649	0.674351	0.111111	0.194444	0.504577	55095.6
3	0	7	10.6667	57.5027	0.00980582	5	-194.217	54	627	1091	464	995.938	135.377	13.5929	1039	50	141.089	1896.66	7.54785	2300.67	7.74096	0.451872	0.548128	0.15	0.25	0.824392	55137.3
3	0	8	13.5714	52.6837	0.00156101	2.28571	-192.599	53.5714	1000	1096	87	1076.08	22.8896	2.12718	1084.17	44.4872	35.2961	201.882	5.23718	911.157	6.81307	0.176551	0.823449	0.105556	0.277778	0.218797	55279.6
3	0	9	11.1818	53.2466	0.00662443	4.90909	-192.91	53.1818	993	1092	99	1053.5	33.1059	3.14247	1062	50	48.3542	483.421	6.18089	1109.28	7.01147	0.303522	0.696478	0.1	0.266667	0.435796	54522.9
3	0	10	15.3333	46.7588	0.00180753	2	-191.796	53.3333	988	1096	108	1044.7	32.2645	3.0884	1044.5	50	46.3789	353.407	5.86762	1323.66	7.18815	0.21073	0.78927	0.0833333	0.266667	0.266993	53947.1
3	0	11	15.5745	43.359	0.00421847	5.93617	-191.671	53.234	1019	1098	84.4286	1066.86	27.9319	2.61796	1076.71	44.5503	38.2768	281.034	5.553	1007.51	6.90386	0.211302	0.788698	0.102381	0.27381	0.277032	53322.6
3	0	12	14.7143	41.6179	0.00630046	5	-190.995	53.1429	1018	1099	94.3333	1068.13	27.8128	2.6086	1075.17	43.1909	39.2604	157.416	4.86522	640.439	6.44249	0.193526	0.806474	0.116667	0.283333	0.26813	53257
3	0	13	16.3333	42.3275	0.0070561	8.33333	-190.628	53	832	1098	266	1051.42	58.3267	5.54741	1065	47.3684	90.2743	276.819	5.62337	2045.13	7.62322	0.119218	0.880782	0.15	0.266667	0.135355	53270.2
3	0	14	11.6667	52.335	0.00932737	6	-189.595	53.6667	967	1094	127	1066.05	28.4253	2.66641	1071	42.1053	43.2024	934.757	6.84029	993.022	6.90075	0.484888	0.515112	0.116667	0.183333	0.941326	53261.6
3	0	15	5.86364	74.4233	0.00242857	2.04545	-188.512	54	975	1099	136.667	1047.58	41.7387	3.98838	1056.67	43.2405	40.3861	1889.01	7.53999	163.789	5.07295	0.920811	0.0791891	0.0833333	0.177778	11.9709	53549.5
3	0	16	6	68.2956	0.014099	7.66667	-190.272	52.6667	959	1097	138	1052.32	36.0555	3.4263	1057	47.3684	40.8534	915.646	6.81963	746.871	6.61589	0.550759	0.449241	0.116667	0.166667	1.22598	54188.6
4	0	1	9.66667	54.8015	0.00400186	1.66667	-252.607	64.3333	776	1081	305	931.984	73.253	7.85989	923	50	57.8559	1306.65	7.17522	493.446	6.20141	0.725878	0.274122	0.116667	0.166667	2.64801	108579
4	0	2	8.59091	48.1834	0.00663525	3.54545	-169.944	64.9091	771	1055	309.333	923.839	82.7028	8.94956	920	49.479	66.5812	2371.16	7.71906	148.732	4.98446	0.937109	0.0628911	0.144444	0.177778	16.0336	107206
4	0	3	9.40909	33.5149	0.00218941	0	-130.689	65.1818	782	1088	296	918.969	75.1243	8.17455	911	49.4872	65.3928	1219.73	7.00288	509.348	6.06833	0.68078	0.31922	0.122222	0.166667	3.94837	105899
4	0	4	8.71429	30.9288	0.00202649	0	-128.409	65.1429	811	1094	303	912.475	79.4408	8.70387	903	49.206	67.6659	1723.45	7.43452	534.664	6.26864	0.76222	0.23778	0.138889	0.166667	3.21473	106001
4	0	5	8.57143	31.5415	0.00379249	1.14286	-127.48	62.8571	776	1080	306.667	914.955	84.299	9.21405	896	49.0424	75.9332	4418.88	8.37162	617.26	6.41952	0.871519	0.128481	0.144444	0.177778	7.38343	107043
4	0	6	7.57143	32.4069	0.00212062	0	-126.936	61.5714	772	1090	310.333	931.249	87.0887	9.35263	913.667	49.6599	81.0487	5438.15	8.57413	641.419	6.29793	0.899351	0.100649	0.122222	0.183333	10.9662	107512
4	0	7	8	33.886	0.00212231	0	-125.229	60.6667	803	1098	295	932.667	85.3756	9.15393	914.5	50	95.8697	7452.37	8.91629	551.145	6.312	0.931137	0.0688629	0.133333	0.233333	13.5216	107701
4	0	8	7.71429	32.9756	0.00201154	0	-123.707	60.2857	857	1096	293	942.366	90.8229	9.66451	921.833	49.6855	87.6991	5277.04	8.54783	579.034	6.34859	0.894854	0.105146	0.116667	0.172222	9.63589	107275
4	0	9	8.45455	33.6955	0.0020844	0	-121.741	58.0909	767	1094	327	934.475	71.232	7.62268	924	50	70.2808	6453.03	8.77231	404.221	6.00196	0.941052	0.0589479	0.133333	0.183333	15.9641	106290
4	0	10	9.66667	32.9522	0.00265586	0.333333	-120.725	55.3333	884	1099	215	980.125	65.0077	6.63259	976	50	85.1787	3880.59	8.26374	1201.35	7.0912	0.763604	0.236396	0.15	0.166667	3.23018	105845
4	0	11	8.68085	33.9555	0.00364123	1.02128	-124.808	60.383	830	1099	286.857	937.361	78.3199	8.35484	922	49.5876	80.3022	5191.14	8.3328	910.434	6.66403	0.836177	0.163823	0.138095	0.166667	5.61279	105942
4	0	12	10.2857	32.8724	0.00206589	0	-118.092	52.4286	914	1075	200	999.218	53.3036	5.35625	1005	49.4624	64.768	2587.66	7.80944	7028.16	8.84127	0.272688	0.727312	0.133333	0.188889	0.398851	106934
4	0	13	11.6667	30.5698	0.00195483	0	-116.628	54.6667	909	1096	187	1001.42	50.9019	5.08297	999	48.3871	75.6941	893.818	6.7955	6076.33	8.71216	0.128235	0.871765	0.133333	0.183333	0.147098	107115
4	0	14	11	30.9715	0.00180539	0	-115.613	58	885	1094	209	984.182	62.1048	6.31029	992.5	50	73.3721	478.391	6.17043	3609.72	8.19138	0.11702	0.88298	0.15	0.183333	0.132529	107177
4	0	15	8.72727	35.578	0.00149203	0	-115.065	55.3636	891	1074	235.667	965.208	64.177	6.64656	958.167	49.4253	74.6489	6821.65	8.81663	1516.06	7.28778	0.816159	0.183841	0.138889	0.166667	4.87322	107100
4	0	16	12	34.2343	0.001512	0	-114.326	55.6667	876	1083	207	979.219	63.2772	6.46201	987	50	69.0743	2352.15	7.76309	5845.84	8.67349	0.286918	0.713082	0.1	0.183333	0.402364	106353
5	1	1	5	74.5696	0.121096	2.33333	-313.96	74.3333	712	969	257	807.347	69.0072	8.54741	793	48	30.6973	1613.54	7.38618	101.306	4.61815	0.940924	0.0590761	0.0833333	0.2	15.9273	69075.4
5	1	2	5.86364	69.3181	0.118899	2.18182	-297.375	70.6364	719	976	278.667	845.126	71.3869	8.45133	834	49.5237	33.1985	2069.83	7.60207	67.523	4.20195	0.966905	0.0330948	0.0666667	0.188889	30.8581	69128.2
5	1	3	4.77273	66.1994	0.505262	7.5	-444.329	71.8636	708	1071	323	830.083	66.6121	8.01966	822.333	50	49.9263	881.668	6.78145	428.759	5.41942	0.713103	0.286897	0.0555556	0.183333	10.8215	68725.8
5	1	4	8.85714	57.4607	0.246462	4	-435.065	71.2857	732	1046	239.667	843.273	50.8349	6.0098	835.667	48.8129	29.4322	1074.34	6.75892	95.2052	4.51965	0.881244	0.118756	0.0833333	0.177778	13.7908	68683.1
5	1	5	7.85714	57.799	0.310959	7.14286	-452.515	70.2857	737	965	195.667	847.646	50.945	6.01738	841	49.2754	27.1766	772.52	6.60275	53.9268	3.95974	0.925872	0.0741277	0.122222	0.172222	15.9947	68324.1
5	1	6	7.85714	56.3158	0.168582	3.71429	-428.728	70.4286	745	963	198	841.554	50.8763	6.04536	839	49.5098	27.7935	2905.46	7.6388	2012.15	6.79319	0.675831	0.324169	0.0722222	0.172222	3.14901	68144.8
5	1	7	8.66667	51.0704	0.104022	2	-337.501	69	750	978	228	872.797	47.1699	5.40445	876	49.2754	26.3285	703.323	6.55582	49.6954	3.90591	0.934005	0.065995	0.0833333	0.166667	14.1527	68606.8
5	1	8	6.57143	62.6998	0.0806602	1.71429	-313.208	68.5714	752	1092	319.667	875.256	79.1863	9.04044	855	49.2683	37.9309	2611.86	7.81913	60.8704	4.06536	0.975713	0.0242866	0.0833333	0.177778	45.7571	68965.4
5	1	9	6.54545	59.1332	0.0180741	0	-276.574	69.2727	767	1040	273	865.714	70.2282	8.11217	848	50	36.9412	2169.02	7.68203	61.95	4.12633	0.972232	0.0277682	0.0833333	0.166667	35.0124	69122.6
5	1	10	6	56.1849	0.0562882	1.33333	-265.355	69.6667	717	984	267	860.304	71.9792	8.36671	864	49.2754	37.1181	2227.2	7.7085	43.7718	3.77899	0.980726	0.0192745	0.0833333	0.166667	50.8821	69161.3
5	1	11	6.12766	58.7137	0.130142	2.74468	-352.01	68.6809	741	1046	320.429	872.704	73.0319	8.36647	861.643	48.9618	47.1865	2098.33	7.64244	261.753	4.75823	0.903444	0.0965558	0.0809524	0.209524	30.0923	69009.7
5	1	12	7.42857	54.9147	0.129066	3.28571	-344.922	69.5714	771	1032	237.333	866.148	54.432	6.2672	863	49.7585	29.4599	1163.77	6.96327	68.5619	4.14166	0.943379	0.0566209	0.0833333	0.211111	16.9611	68479.6
5	1	13	6.33333	51.3092	0.130709	3.66667	-329.553	70.3333	600	981	381	853.686	61.6928	7.22664	850.5	48.5714	66.2785	1008.94	6.91665	394.888	5.9786	0.718705	0.281295	0.1	0.45	2.55499	69348.6
5	1	14	6.33333	51.8711	0.0428435	0	-299.181	70	739	1014	275	860.743	69.5629	8.08173	858.5	48.5714	36.941	1984.6	7.59317	66.8857	4.20298	0.967397	0.0326035	0.1	0.2	29.6716	69911.5
5	1	15	2.04545	78.1846	0.186131	3.40909	-343.352	66.8182	571	1082	353	882.072	75.2763	8.53761	869.5	48.6683	56.4126	7010.78	8.67292	4679	7.26201	0.709464	0.290536	0.0777778	0.188889	13.1849	70012.9
5	1	16	3.66667	82.6221	0.202051	2.33333	-420.617	69	664	1039	375	858.333	88.6397	10.327	858	49.2754	33.3645	3109.71	8.04229	302.251	5.71126	0.911414	0.0885856	0.0666667	0.183333	10.2885	70054.1
6	0	1	13.6667	57.2608	0.0860687	1.33333	-434.449	81	648	804	156	739.42	40.8534	5.52506	754	48.1481	14.6901	68.8638	4.23213	47.7253	3.86546	0.590654	0.409346	0.0833333	0.25	1.44292	42896.3
6	0	2	11.4545	72.8484	0.0272266	0	-341.523	80.5909	673	833	127.667	741.324	29.3809	3.96258	743.5	48.5595	15.8471	110.485	4.58044	59.7398	4.03663	0.627164	0.372836	0.105556	0.172222	1.89016	41973.9
6	0	3	14.1818	51.2296	0.0313316	0	-176.6	80.0455	643	807	132.667	749.972	29.1527	3.88927	753.667	49.789	23.8621	137.594	4.9093	164.028	5.09768	0.45333	0.54667	0.0666667	0.227778	0.841361	42375.2
6	0	4	15.2857	46.1918	0.157328	1.71429	-218.958	79.8571	727	826	145	755.469	35.528	4.74084	756.167	47.4322	21.4965	155.607	5.00964	112.412	4.719	0.570731	0.429269	0.0833333	0.244444	1.38689	42750.6
6	0	5	17.7143	34.9232	0.0845705	1.14286	-184.233	82.5714	670	784	124.667	728.868	25.4841	3.49628	729.833	48.7902	20.6287	95.7292	4.55897	100.958	4.60781	0.487832	0.512168	0.0833333	0.244444	0.957494	42355.1
6	0	6	16.8571	38.9048	0.160101	2.57143	-202.227	81	676	828	136.667	738.133	30.8502	4.17237	736.667	48.5544	24.3117	102.289	4.61691	163.152	5.07993	0.386374	0.613626	0.0944444	0.272222	0.63054	41992.2
6	0	7	17.3333	35.245	0.68351	5.66667	-267.031	84	662	785	123	712.869	25.6515	3.59835	710.5	50	21.7292	56.2612	4.03	122.957	4.81184	0.313925	0.686075	0.05	0.283333	0.457567	42123.5
6	0	8	14.8571	46.0366	0.074276	1	-220.468	80.2857	660	798	144.667	748.071	32.0591	4.29429	752	46.8863	20.4079	87.4568	4.22792	117.221	4.75262	0.379108	0.620892	0.111111	0.222222	0.687137	42701.1
6	0	9	17.1818	35.5749	0.239839	1.90909	-255.159	79.9091	640	828	188	747.575	39.7492	5.31709	751.5	48.75	26.5141	263.655	5.57464	142.237	4.95749	0.64957	0.35043	0.1	0.316667	1.85364	43065
6	0	10	15.6667	45.8961	0.121385	1.33333	-203.037	84.3333	608	781	173	705.706	31.749	4.4989	708	48.2353	24.5611	129.924	4.86695	171.607	5.14521	0.430881	0.569119	0.0833333	0.25	0.757102	43216.9
6	0	11	14.8085	43.3322	0.083905	0.510638	-216.429	83.9362	619	757	163.429	717.881	34.473	4.78294	717.5	48.722	27.4694	218.806	5.26051	229.899	5.39329	0.467556	0.532444	0.0928571	0.233333	0.903965	42738.6
6	0	12	14.7143	40.8107	0.120767	1.14286	-196.35	83.1429	644	813	167.333	725.121	37.6824	5.1899	725.833	49.019	24.6035	152.392	4.97684	172.865	5.14257	0.45945	0.54055	0.0777778	0.211111	0.873577	42550.8
6	0	13	17.3333	33.9891	0.413218	3.33333	-243.279	81.6667	624	811	187	731.232	46.7333	6.39104	734.5	48.7805	23.8966	74.3916	4.30934	124.067	4.82083	0.374846	0.625154	0.15	0.283333	0.599607	42962.9
6	0	14	14.6667	38.8812	0.032565	0	-226.079	77.3333	691	828	137	772.744	30.4138	3.93582	777	48.7179	23.2466	192.141	5.25823	135.364	4.90797	0.586682	0.413318	0.0666667	0.25	1.41945	43372.9
6	0	15	12.2727	63.6601	0.581116	3.95455	-291.637	78.5455	671	828	210	767.886	48.0088	6.22746	768.333	49.1449	33.0755	288.431	5.46701	341.976	5.70453	0.441853	0.558147	0.0944444	0.2	0.810271	43355.8
6	0	16	13.3333	48.7981	0.0418947	0	-223.048	79	693	802	109	756.468	27.074	3.579	756	49.3671	27.6825	119.619	4.78431	172.874	5.15256	0.408965	0.591035	0.0833333	0.233333	0.691946	42863
7	0	1	9.66667	33.5007	1.04782	1.66667	-974.928	63.3333	742	1025	283	944.078	62.426	6.61237	961.5	48.4375	49.9064	781.173	6.6608	483.743	6.18155	0.617569	0.382431	0.1	0.166667	1.61485	140365
7	0	2	10.0909	30.5062	0.5524	1.5	-851.71	64.2273	763	1081	281	936.31	69.8768	7.45827	943	49.479	58.8455	846.409	6.68996	727.265	6.5778	0.525199	0.474801	0.122222	0.172222	1.25622	137708
7	0	3	9.54545	30.5251	1.75303	7.77273	-1018.29	63.9545	808	1026	270	935.578	66.8301	7.14244	945.167	50	55.2299	885.083	6.75843	522.317	6.24464	0.622141	0.377859	0.127778	0.172222	1.77941	135783
7	0	4	10.8571	28.2756	0.795607	3	-976.214	65.2857	768	1034	257	917.55	65.8131	7.17557	921.167	49.2308	51.1149	694.464	6.47932	709.029	6.52074	0.49344	0.50656	0.0777778	0.177778	1.15079	135705
7	0	5	12	24.7892	0.892266	2.42857	-946.169	64.8571	797	1041	252.667	927.215	59.894	6.46058	933.167	47.6843	50.8769	553.376	6.3087	667.483	6.49718	0.453472	0.546528	0.0722222	0.205556	0.851733	138537
7	0	6	10.8571	27.4704	1.23133	3.14286	-1069.71	63.8571	802	1039	255.667	934.322	61.4636	6.58381	945.333	48.9662	50.6089	682.431	6.51665	530.063	6.27222	0.560633	0.439367	0.138889	0.172222	1.28386	140602
7	0	7	10.3333	27.1302	0.220305	1	-886.555	63.3333	811	1069	258	940.27	67.2904	7.1565	946	49.2063	56.4669	862.591	6.75994	760.253	6.63365	0.53153	0.46847	0.0833333	0.183333	1.13461	140239
7	0	8	10	28.2116	0.513407	2	-811.023	65.1429	755	1088	302.333	915.958	68.5665	7.48547	922.667	48.7179	57.1648	1236.67	7.07596	680.821	6.48352	0.64051	0.35949	0.111111	0.177778	1.90769	139054
7	0	9	9.81818	26.9296	0.693121	1.09091	-751.376	64.3636	783	1040	257	934.438	62.8172	6.72246	937	48.4375	47.8251	706.092	6.55975	409.994	6.01614	0.63265	0.36735	0.15	0.183333	1.7222	138702
7	0	10	9.33333	28.8034	1.47324	5.66667	-892.108	66.3333	762	1041	279	903.045	72.118	7.98608	914.5	50	53.4675	1420.32	7.25864	240.027	5.48075	0.855435	0.144565	0.15	0.183333	5.91732	138645
7	0	11	11.1064	24.3141	0.265268	0.638298	-790.94	65.8723	738	1034	254.143	910.77	61.7415	6.78576	914.929	49.1308	50.2602	669.052	6.42628	672.381	6.49984	0.483243	0.516757	0.1	0.183333	0.999865	138786
7	0	12	10.5714	26.2861	0.165637	0	-592.061	65.1429	769	1055	285.333	917.913	67.7658	7.38235	925.333	46.6667	53.4682	984.477	6.8871	613.813	6.41761	0.614625	0.385375	0.0888889	0.177778	1.61863	139631
7	0	13	9.66667	25.3614	0.2599	0	-568.582	66	772	1022	250	904.152	63.1664	6.98627	905.5	50	49.7792	670.327	6.50777	578.715	6.36081	0.536673	0.463327	0.0666667	0.166667	1.1583	141688
7	0	14	11.3333	25.6318	0.222833	0	-635.522	65	779	1051	272	931.047	67.4537	7.24493	947	50	57.3177	667.125	6.50298	729.501	6.59236	0.477669	0.522331	0.15	0.2	0.914494	142154
7	0	15	11.0455	30.6841	0.6441	1.22727	-729.47	67.0909	708	1045	298.333	894.796	67.472	7.55158	889	49.5098	53.2906	608.49	6.36318	957.054	6.85155	0.384919	0.615081	0.0888889	0.188889	0.662213	141383
7	0	16	11.6667	30.453	1.43825	4.66667	-1028.49	68	711	971	260	869.42	61.131	7.03124	881	49.2754	37.2168	500.267	6.21514	399.661	5.99062	0.555897	0.444103	0.1	0.2	1.25173	141053
8	1	1	12.6667	22.1731	0.255755	4	-460.233	71	684	929	245	857.514	55.8928	6.518	872	50	28.8165	196.233	5.2793	210.445	5.34922	0.482527	0.517473	0.05	0.2	0.932466	101245
8	1	2	10.9091	24.4378	0.157363	4.22727	-342.188	66.6818	694	979	242.333	896.204	61.1536	6.90582	909	49.0338	30.7619	539.921	6.05789	147.446	4.98066	0.730937	0.269063	0.0722222	0.188889	3.42509	100590
8	1	3	13.2273	18.3301	0.0284657	1.22727	-235.712	66.4091	807	994	212.333	899.571	48.3469	5.37567	899.5	48.4999	24.6138	402.575	5.94034	94.7517	4.54953	0.796485	0.203515	0.0555556	0.227778	4.18954	100823
8	1	4	12.8571	18.6068	0.0139179	0	-191.503	65.2857	779	1016	277	915.163	64.3506	7.03773	927	50	28.9738	640.274	6.43072	135.945	4.85858	0.822637	0.177363	0.0888889	0.233333	5.12376	101194
8	1	5	12.2857	19.4133	0.0512583	2	-181.6	65.7143	738	1015	254.333	910.475	58.2229	6.39356	912.167	49.4949	31.0289	274.815	5.46378	202.781	5.29222	0.537181	0.462819	0.0611111	0.2	1.47241	101711
8	1	6	13.8571	15.967	0.00316325	0	-165.616	65.1429	775	1035	232.667	919.141	55.1568	5.99282	915.667	49.4949	29.5952	390.684	5.78726	147.738	4.98649	0.67968	0.32032	0.0888889	0.188889	2.53548	101891
8	1	7	13	18.7514	0.00378634	0	-155.973	68.6667	714	1000	286	877.338	61.4329	7.00219	886	50	31.099	791.65	6.67412	148.272	4.99905	0.84225	0.15775	0.0833333	0.166667	5.33916	101485
8	1	8	12	18.5248	0.00786459	0	-149.726	64.4286	735	1030	283.667	924.234	61.6063	6.66773	927.833	49.7436	37.2943	894.804	6.79637	245.59	5.49351	0.785468	0.214532	0.0777778	0.2	3.71285	100863
8	1	9	13.9091	15.0252	0.00733849	0	-146.328	64.6364	805	1024	219	921	54.037	5.86721	907	47.6923	28.1503	374.987	5.92689	112.45	4.7225	0.769304	0.230696	0.0666667	0.266667	3.33471	100642
8	1	10	15	17.0231	0.00981799	0	-143.479	64.3333	800	1050	250	937.703	66.4003	7.08116	943	50	38.753	674.28	6.51365	249.455	5.51928	0.72995	0.27005	0.0833333	0.2	2.70302	100616
8	1	11	14.3617	17.1051	0.0282771	1.02128	-141.902	67.0213	695	1031	271.571	896.29	64.5104	7.2631	903.929	48.949	33.7159	702.173	6.37711	641.482	5.54064	0.679793	0.320207	0.0880952	0.242857	2.95381	100867
8	1	12	6.28571	30.9198	0.0153821	0	-145.409	74	661	969	306.667	799.846	78.1391	9.77346	798.167	49.1109	31.8242	921.466	6.77611	174.657	5.1364	0.836153	0.163847	0.0722222	0.205556	5.22556	101356
8	1	13	8.33333	49.893	0.0334849	2	-144.918	72.3333	720	1019	299	831.458	68.942	8.2917	817.5	48.6111	34.5633	906.26	6.80933	156.732	5.05454	0.852556	0.147444	0.133333	0.166667	5.78224	101402
8	1	14	10.3333	27.1425	0.0148034	0.666667	-143.191	72	701	994	293	828.806	67.9264	8.1957	824	50	29.1146	882.122	6.78233	113.433	4.73121	0.88606	0.11394	0.05	0.2	7.77658	101301
8	1	15	9	26.7472	0.0181839	0.409091	-132.13	70.9091	667	1019	323	852.006	78.7961	9.25966	855.667	49.5301	50.6139	1851.71	7.52253	210.124	5.32471	0.898171	0.101829	0.133333	0.177778	9.2635	100441
8	1	16	8.33333	30.3227	0.00812605	0	-128.784	69.3333	649	966	317	864.643	70.7036	8.1772	883	50	34.8932	785.776	6.66667	156.522	5.05319	0.833894	0.166106	0.0833333	0.183333	5.02024	99756.4
9	1	1	6	24.1258	0.0968837	0	-1080.11	72	704	987	283	832.611	90.4157	10.8593	826	48.6111	47.8015	3898.58	8.26837	50.8528	3.92894	0.987124	0.012876	0.1	0.183333	76.664	38270.3
9	1	2	5.31818	23.1726	0.106021	0.545455	-917.415	70.5	720	1053	307	849.27	94.8614	11.157	850	50	45.7217	4069.23	8.28879	46.2089	3.71236	0.989392	0.010608	0.0888889	0.172222	100.844	37114.4
9	1	3	5.72727	22.1345	0.146374	0.545455	-705.743	70.3636	713	1054	333.333	851.166	91.8412	10.7895	846.5	48.8196	45.9933	3695.27	8.21193	54.5715	3.98414	0.985361	0.0146389	0.0888889	0.172222	69.9213	37014.4
9	1	4	6.85714	19.53	0.0783786	0.571429	-783.587	70.8571	721	1020	299.667	851.289	86.1322	10.1174	837.5	49.5305	46.8967	3290.52	8.09428	67.2775	4.18399	0.979817	0.0201835	0.111111	0.188889	51.4447	37172.9
9	1	5	8	18.7902	0.0284256	0	-584.907	70	728	1026	283.667	856.589	72.4378	8.45632	845.667	49.0475	43.4758	2420.61	7.78885	64.164	4.13939	0.97372	0.0262799	0.0833333	0.177778	40.0664	37234.2
9	1	6	8.14286	19.4121	0.0628862	0	-502.158	70.5714	743	1028	273.667	847.437	63.6894	7.51416	842.5	49.3023	39.5905	1727.93	7.43416	61.5996	4.08621	0.963247	0.036753	0.127778	0.172222	31.4241	37198.6
9	1	7	7.66667	17.8873	0.052326	0	-466.175	71	744	972	228	840.831	55.2901	6.57565	839	45.0704	32.5765	1405.54	7.24818	36.0283	3.58431	0.975008	0.0249924	0.1	0.2	39.0122	37055.5
9	1	8	5.71429	19.1627	0.0923466	0.142857	-591.735	70	738	1034	302.333	855.552	87.6882	10.2492	840.167	48.5714	46.1925	3357.22	8.11783	69.2761	4.22156	0.979682	0.0203184	0.1	0.177778	50.2835	36467.6
9	1	9	6	20.3535	0.326606	2.18182	-695.375	69.8182	714	1006	292	849.943	84.5577	9.94863	842.5	48.5714	43.124	2850.49	7.95525	40.544	3.70239	0.985976	0.014024	0.1	0.166667	70.3062	36220.7
9	1	10	5.33333	21.7438	0.410953	2	-730.108	71.3333	721	1001	280	843.417	89.7329	10.6392	842	50	45.2453	3524.54	8.16751	77.1408	4.34563	0.978582	0.021418	0.1	0.183333	45.6897	36188.7
9	1	11	5.74468	18.7796	0.157483	0.765957	-637.424	69.766	744	1029	295.143	858.396	87.5058	10.185	845.714	49.2842	44.0925	3234.62	8.02924	66.1308	4.1168	0.978166	0.0218335	0.0928571	0.171429	56.3069	36105.2
9	1	12	4.71429	21.698	0.628935	2.28571	-764.936	70.7143	687	1035	314.667	845.061	89.8942	10.6294	842.5	49.2958	42.6717	3367.5	8.09033	80.4015	4.34881	0.976764	0.0232363	0.0722222	0.194444	42.2953	36124.9
9	1	13	5.33333	23.1442	0.735824	2.33333	-827.995	72	708	983	275	830.694	78.0513	9.39591	832	48.6111	37.678	2639.12	7.8782	82.6636	4.41478	0.969629	0.0303711	0.0833333	0.166667	31.926	36122.3
9	1	14	5.33333	17.5516	0.0579626	0	-785.189	70	721	1025	304	860.1	86.4002	10.0454	853.5	50	43.9328	3235.11	8.08182	57.4921	4.05165	0.982539	0.017461	0.0833333	0.266667	56.2705	36136.1
9	1	15	5.45455	26.1401	0.748047	3	-855.401	70.6364	718	1040	324	847.892	96.9078	11.4303	829	49.5305	49.2775	4138.09	8.32629	88.8515	4.47561	0.979013	0.0209866	0.0888889	0.172222	47.4402	36319.8
9	1	16	5.66667	22.6705	0.396225	1.66667	-814.079	70.3333	746	982	236	855.099	72.5879	8.48883	849	49.2958	39.5366	2309.05	7.74459	97.6755	4.58165	0.959416	0.0405844	0.1	0.183333	23.64	36126.8
10	1	1	5.66667	72.0323	0.00623278	1.66667	-335.072	84	630	791	161	710.357	35.6931	5.02467	717	48.8095	14.7043	417.038	6.03318	22.814	3.12737	0.948133	0.0518674	0.0666667	0.166667	18.2799	94843.3
10	1	2	5.04545	66.2898	0.00316004	0.545455	-149.036	85.9091	616	732	125	699.722	32.8807	4.69383	704.5	48.458	12.0546	399.539	5.94775	14.74	2.68223	0.962724	0.0372761	0.0611111	0.166667	26.6249	91534.5
10	1	3	4.22727	59.3921	0.0021574	0	-122.441	87	599	762	162	686.155	41.9928	6.12038	686.333	49.6212	14.3265	656.899	6.4828	21.4336	3.03362	0.968383	0.0316168	0.0666667	0.222222	32.4157	90997.4
10	1	4	3.71429	56.846	0.00302794	0	-118.607	86	638	780	137	697.592	32.5945	4.67327	695.5	48.0527	12.5725	368.473	5.893	16.1359	2.77625	0.956497	0.0435032	0.0666667	0.227778	23.2006	91259.2
10	1	5	6.57143	45.3852	0.00182681	0	-117.177	83.5714	630	826	171.667	716.391	39.793	5.5524	715.667	49.4023	15.5638	466.8	6.12471	23.1475	3.13774	0.951669	0.0483306	0.0833333	0.194444	19.9681	91500.1
10	1	6	4.57143	61.6147	0.00392474	0.571429	-116.923	85.5714	656	774	116.333	697.936	28.5692	4.08906	697.5	48.0573	11.4401	169.33	5.11684	24.5627	3.19074	0.872786	0.127214	0.05	0.194444	6.86541	89683.9
10	1	7	8.66667	57.4371	0.00269827	0	-116.154	85	642	791	149	709.047	40.2368	5.67477	706	49.4118	18.093	437.76	6.08167	39.7931	3.68369	0.916673	0.0833271	0.116667	0.183333	11.0009	87942.4
10	1	8	8.42857	46.6556	0.00206754	0	-114.203	84.1429	640	803	156.333	711.464	36.3719	5.11212	709.5	49.4116	16.3869	430.242	6.04297	34.1653	3.48832	0.92566	0.0743399	0.0888889	0.177778	13.4275	87849
10	1	9	9.54545	43.8011	0.00279569	0.818182	-113.139	86.4545	632	757	125	694.012	24.7386	3.56458	697	50	13.9937	134.788	4.90371	27.175	3.3023	0.832215	0.167785	0.15	0.166667	4.96	87825.6
10	1	10	13	40.5584	0.0031661	0.333333	-112.904	85	675	736	61	709.388	17.6068	2.48197	712	44.7059	9.63995	86.299	4.45782	17.9759	2.88903	0.827611	0.172389	0.1	0.2	4.80083	87730
10	1	11	5.23404	53.6973	0.00392835	0.765957	-112.797	87.7021	600	729	132.571	684.489	34.0859	4.97567	682.571	47.4676	14.2225	403.188	5.95311	19.4887	2.90433	0.952533	0.0474672	0.0785714	0.188095	22.4195	87841.1
10	1	12	5.28571	55.2312	0.00932272	4.28571	-113.999	87.5714	604	794	196.667	683.058	52.0063	7.61464	684.167	49.6212	19.4077	928.247	6.82999	42.0051	3.70629	0.956018	0.0439825	0.0611111	0.211111	23.7914	86544
10	1	13	10.3333	62.2799	0.0545664	10.3333	-144.021	88.6667	583	771	188	670.719	40.4228	6.02678	667	47.191	14.3353	383.974	5.95057	20.7463	3.03237	0.948739	0.051261	0.0666667	0.183333	18.508	84990.5
10	1	14	11	44.2775	0.0022958	0	-121.792	84.6667	671	784	113	708.56	23.8118	3.36059	705	48.8095	15.3878	134.266	4.89982	71.3626	4.26777	0.652954	0.347046	0.15	0.183333	1.88146	84587.5
10	1	15	6.13636	67.9389	0.00825952	3.81818	-117.371	86.4545	593	838	225.667	693.858	58.791	8.47612	691.833	49.0332	27.2367	1375.82	7.19194	70.1601	4.24734	0.948106	0.0518936	0.105556	0.194444	19.7773	84451.6
10	1	16	5.66667	57.839	0.00518654	1	-117.627	88	621	762	141	676.978	36.8375	5.44146	671	48.3146	16.9575	483.863	6.1818	26.008	3.2584	0.948991	0.051009	0.1	0.166667	18.6044	84248.5
11	0	1	10.6667	25.0982	0.124786	4.33333	-479.177	60.3333	873	1091	218	988.875	63.8514	6.45697	991	50	62.165	747.925	6.6173	695.611	6.54479	0.51812	0.48188	0.133333	0.166667	1.07521	25882.3
11	0	2	9.68182	28.98	0.0207171	1.09091	-423.995	61.6364	802	1098	278	965.083	79.4141	8.24471	972.833	49.4251	80.0664	1635.69	7.16306	700.362	6.53991	0.631292	0.368708	0.144444	0.166667	2.56156	25604.9
11	0	3	8.86364	28.7269	0.0151416	0.681818	-373.472	63.2727	791	1090	306	938.465	84.5912	9.01482	938.833	49.7268	74.1917	2594.38	7.83644	487.616	6.17908	0.835464	0.164536	0.133333	0.2	5.52751	25551.3
11	0	4	9.28571	29.379	0.0340829	3	-377.159	63.5714	786	1091	319	937.247	87.8329	9.37527	939.833	50	77.614	1954.18	7.54945	541.211	6.27986	0.779467	0.220533	0.15	0.172222	3.60564	25596.3
11	0	5	8.85714	28.2845	0.0161279	1.14286	-369.04	64.1429	751	1076	325.333	928.342	97.3274	10.488	928.833	49.2063	84.5385	3304.8	8.06594	607.482	6.40444	0.838585	0.161415	0.138889	0.227778	5.38087	25632
11	0	6	8.57143	29.6411	0.0107649	0.571429	-357.467	64.4286	765	1097	328.333	928.145	98.0397	10.5643	931.333	49.1978	85.1756	3378.55	8.11151	558.307	6.31558	0.856778	0.143222	0.144444	0.166667	6.08361	25644.9
11	0	7	10	28.9592	0.0132613	0	-349.97	64.6667	759	1084	325	918.891	83.5105	9.08818	926.5	50	77.2698	1340.44	7.20075	860.829	6.7579	0.608939	0.391061	0.15	0.166667	1.55715	25404.9
11	0	8	10.5714	27.873	0.0311382	2.28571	-361.226	62.5714	827	1084	265	954.082	73.2917	7.6789	957.5	49.7354	71.3063	893.001	6.71814	1160.3	7.02357	0.433603	0.566397	0.144444	0.177778	0.884012	25016.6
11	0	9	10.0909	27.8519	0.0279854	2.72727	-366.235	64.3636	783	1098	315	936.359	81.3265	8.68539	924.5	50	75.785	573.086	6.35104	1259.96	7.13883	0.312642	0.687358	0.15	0.166667	0.454845	24900.2
11	0	10	11.3333	25.3654	0.0555427	5.66667	-363.615	66	762	1076	314	903.424	81.3941	9.00951	894.5	50	70.0879	1028.02	6.93539	702.715	6.55495	0.593979	0.406021	0.15	0.166667	1.46293	24910.2
11	0	11	10.9787	25.4881	0.0154757	0.829787	-348.573	64.2128	826	1056	313.571	929.982	80.2439	8.63029	930.929	49.2025	76.2518	1468.11	7.10705	1071.97	6.96208	0.530579	0.469421	0.133333	0.17619	1.52972	24925
11	0	12	12.7143	23.8283	0.0268999	1.71429	-335.403	65.2857	783	1080	276.333	922.528	68.0653	7.37938	915.833	49.7436	65.2837	826.663	6.66462	1130.06	7.01321	0.42076	0.57924	0.0888889	0.177778	0.7925	24943.6
11	0	13	13	20.5448	0.00949139	0	-335.698	65	803	1053	250	922.462	60.9098	6.60296	924	47.6923	58.0425	381.169	5.94324	832.326	6.72422	0.314109	0.685891	0.0833333	0.233333	0.457957	24945.7
11	0	14	9.33333	24.7576	0.00987368	0	-331.601	63.6667	756	1069	313	933.656	85.3053	9.1367	932	49.1803	77.9466	1738.08	7.46054	1050.48	6.957	0.62329	0.37671	0.15	0.166667	1.65456	24951.5
11	0	15	7.63636	46.0381	0.00949296	0	-328.51	64.3636	746	1090	359.667	912.851	119.638	13.107	918.5	48.914	110.369	6377.14	8.753	1209.81	7.05034	0.843315	0.156685	0.122222	0.25	5.64866	24872.4
11	0	16	9	35.7918	0.0168384	0.666667	-324.389	66.6667	694	1059	365	890.537	86.3134	9.69228	897	49.2537	65.6722	1693.76	7.43471	265.248	5.58066	0.864601	0.135399	0.15	0.166667	6.38558	24587.6
12	1	1	9	39.5897	0.107323	2.66667	-371.276	70	766	985	219	856.914	42.5676	4.96754	854.5	47.1429	24.6165	582.505	6.36734	87.9524	4.4768	0.868817	0.131183	0.0833333	0.166667	6.62296	21561.4
12	1	2	7.63636	53.3521	0.173526	3.13636	-353.186	71.1818	728	964	220.333	845.228	55.7334	6.60685	844.667	49.2955	29.7807	1109.83	6.94395	51.4532	3.8863	0.952116	0.0478843	0.105556	0.166667	23.2235	20970.4
12	1	3	8.72727	49.3119	0.0831285	1.63636	-284.178	70.0909	732	960	243.333	858.671	54.2204	6.31245	858.833	49.5238	28.7441	1025.56	6.90695	39.5208	3.64546	0.959902	0.0400977	0.0888889	0.183333	28.8016	20891.6
12	1	4	10	43.9585	0.0449724	0	-242.285	70	772	939	152	860.095	34.4555	4.00591	858.667	49.0476	22.6527	249.548	5.51863	118.649	4.7742	0.67757	0.32243	0.0611111	0.166667	2.11594	21308.2
12	1	5	8.42857	39.8639	0.130834	1.85714	-268.485	69.8571	787	974	216.333	856.924	49.9599	5.83461	860	48.5711	26.8005	966.157	6.86336	32.3989	3.35146	0.967647	0.0323534	0.1	0.177778	37.1108	21224.5
12	1	6	10.2857	37.7063	0.0248043	0	-229.414	69.7143	823	921	121.667	860.67	27.8455	3.23988	860.667	47.8329	20.4914	137.631	4.87882	104.189	4.58317	0.563916	0.436084	0.116667	0.177778	1.69046	20756.9
12	1	7	10	37.5282	0.0328702	0	-205.966	70.6667	777	927	150	851.943	38.7169	4.54454	855.5	50	22.8429	294.88	5.68657	106.778	4.67075	0.734157	0.265843	0.0666667	0.166667	2.76161	20510.6
12	1	8	11	35.9233	0.0418595	0.428571	-195.102	67.7143	819	977	163.667	884.636	35.4816	4.0094	886.833	48.522	23.9713	205.907	5.31645	157.218	5.05507	0.564371	0.435629	0.0888889	0.172222	1.32781	20403.2
12	1	9	10.6364	35.6063	0.159609	3.81818	-221.694	68.4545	794	936	142	874.899	30.4138	3.47627	877	46.3768	20.6483	226.316	5.42193	64.7604	4.17069	0.777514	0.222486	0.0833333	0.166667	3.49467	20575.7
12	1	10	12	34.5876	0.0390917	1.33333	-223.607	68.3333	813	981	168	877.926	41.1218	4.68397	869	48.5294	21.5697	74.3487	4.30877	146.15	4.98464	0.337184	0.662816	0.05	0.183333	0.508714	20796.4
12	1	11	12	34.459	0.0594296	0.765957	-197.717	68.9362	800	942	133.286	868.575	30.5284	3.51257	867.214	49.2813	21.0868	135.453	4.71463	136.823	4.91148	0.452784	0.547216	0.0785714	0.190476	1.00548	21041.2
12	1	12	11.5714	35.9351	0.0254226	0	-190.908	67.8571	813	988	150.333	879.94	34.0783	3.87018	879.833	48.7781	24.0823	135.166	4.8156	166.464	5.10057	0.433227	0.566773	0.1	0.188889	0.898398	20560.1
12	1	13	11	37.9644	0.182831	4.33333	-214.871	72	786	893	107	839.236	27.7669	3.30859	842.5	48.6111	18.2903	133.161	4.89156	119.496	4.78328	0.527044	0.472956	0.0666667	0.183333	1.11436	20229.1
12	1	14	9	36.8241	0.245887	3	-252.853	69.6667	762	961	199	864.072	44.2719	5.12363	874	49.2754	24.6773	354.912	5.87187	78.7679	4.36651	0.818373	0.181627	0.1	0.166667	4.50579	20063.8
12	1	15	5.31818	51.7757	0.297704	8.72727	-313.467	69.1364	745	990	252	864.118	69.544	8.0565	856.333	48.5714	31.5791	2070.26	7.63162	49.6591	3.89357	0.976318	0.023682	0.0722222	0.177778	42.8997	20153.4
12	1	16	3.66667	37.3343	0.222145	5.33333	-330.848	68.6667	736	1016	280	871.174	63.6003	7.30053	871	49.2754	30.9033	1474.79	7.29627	48.2168	3.87571	0.968341	0.031659	0.0833333	0.166667	30.5866	20470.7
13	0	1	7.33333	43.5875	0.680758	10.3333	-714.922	65.3333	850	1022	172	915.97	37.6829	4.11399	909.5	50	25.2888	595.716	6.38976	42.2905	3.74456	0.933715	0.0662853	0.1	0.183333	14.0863	67455
13	0	2	9.27273	33.541	0.545676	7.22727	-738.245	64.2273	875	1015	215.333	936.26	52.0041	5.56524	939.333	49.479	27.4949	833.074	6.60388	78.6992	4.23015	0.884925	0.115075	0.0666667	0.172222	18.6433	64669.4
13	0	3	8.72727	31.4895	0.436119	7.63636	-799.441	65.4545	850	1025	204	915.959	48.0546	5.25118	906.833	49.4949	25.2266	778.854	6.60687	50.2671	3.90385	0.936635	0.063365	0.0833333	0.194444	15.1	63438.5
13	0	4	6.85714	34.0014	0.350508	4.57143	-809.525	64.8571	819	1053	258	924.437	65.0632	7.03995	913	49.7436	31.7049	1286.03	7.14745	60.3795	3.89639	0.951795	0.0482053	0.1	0.172222	36.8433	63580.7
13	0	5	12.1429	25.6627	0.177928	2.71429	-786.199	66.7143	819	1004	197	897.947	44.3977	4.95789	900.667	48.7411	23.9419	529.279	6.25296	54.4798	3.98811	0.902091	0.0979093	0.0777778	0.177778	10.1514	64697.2
13	0	6	15.1429	17.9284	0.204168	4.14286	-675.413	68.1429	816	965	140.333	877.666	30.4211	3.46421	878.667	47.8189	18.215	142.531	4.8814	44.3907	3.76182	0.751295	0.248705	0.0666667	0.255556	3.14991	66808.9
13	0	7	11	21.4704	0.228648	4	-690.51	67.6667	828	998	170	895.194	39.7744	4.4431	890	47.7612	22.5721	402.812	5.99847	56.5109	4.03443	0.876969	0.123031	0.0833333	0.166667	7.12803	66964
13	0	8	14.1429	17.0155	0.233392	2.85714	-620.3	67.2857	833	984	121	892.468	24.9388	2.79486	890.333	49.5025	15.6923	126.675	4.79694	36.1348	3.5826	0.768671	0.231329	0.05	0.255556	3.45453	65229.8
13	0	9	12.2727	24.9141	0.158235	3.27273	-636.09	68.4545	748	965	217	868.986	48.8467	5.62112	873	49.2754	18.0286	273.16	5.61006	67.0565	4.20554	0.802901	0.197099	0.0833333	0.183333	4.07359	64007.4
13	0	10	12	21.7019	0.0883421	0	-578.249	64.3333	871	1031	160	929.477	35.1994	3.78702	924	46.1538	22.8309	355.071	5.87232	41.3418	3.72187	0.89571	0.10429	0.0833333	0.233333	8.58869	63870.9
13	0	11	9.25532	31.0619	0.194678	1.59574	-552.716	68.1702	727	930	174.429	882.114	38.7522	4.39341	878.857	48.9401	22.6678	502.615	6.16127	41.7929	3.67151	0.914251	0.0857494	0.0785714	0.190476	13.6415	63893.7
13	0	12	11.5714	25.1246	0.268906	4	-704.486	67	849	959	173.333	897.257	32.1591	3.59019	900.167	47.2708	21.5605	237.888	5.45786	79.7438	4.35587	0.750397	0.249603	0.0833333	0.188889	3.01764	64207.6
13	0	13	11.3333	26.3279	0.222851	4.66667	-645.815	69.3333	781	961	180	863.623	28.6705	3.3198	862	49.2754	16.8322	118.685	4.77647	36.5535	3.59878	0.764533	0.235467	0.133333	0.183333	3.24688	65174.6
13	0	14	14.6667	15.6189	0.193864	2.66667	-632.052	67	843	947	104	893.448	23.9374	2.67922	892	46.2687	23.0707	72.1921	4.27933	58.031	4.06098	0.554372	0.445628	0.0833333	0.183333	1.24403	66717
13	0	15	5.31818	40.1511	0.625982	6.68182	-812.455	70.6364	745	979	203	852.593	50.025	5.86494	857.667	48.8196	22.3761	834.131	6.69937	42.1504	3.72922	0.947792	0.0522081	0.0611111	0.183333	20.8585	67052.2
13	0	16	5.33333	45.9593	0.515542	4.66667	-868.542	67.6667	801	1004	203	894.269	53.9166	6.02913	890	49.2537	24.9648	1204.83	7.09409	33.8297	3.52134	0.972688	0.0273115	0.0666667	0.166667	35.6146	65598.2
14	1	1	13.3333	9.10774	0.0893693	3.66667	-184.821	68.3333	803	960	157	874	36.1386	4.13485	877	49.2754	32.9675	213.628	5.36424	278.902	5.63086	0.433736	0.566264	0.0833333	0.25	0.765961	51079.4
14	1	2	9.40909	11.4193	0.00556381	0	-150.712	71.1818	712	955	239	842.172	51.9691	6.17141	839.5	49.061	43.9657	624.035	6.42658	260.031	5.42551	0.716052	0.283948	0.15	0.2	3.25062	50426.9
14	1	3	9.95455	11.8252	0.00581267	0	-123.292	70.7727	688	1019	311	848.482	63.4499	7.47974	849.5	48.5848	58.6366	676.243	6.48413	669.19	6.45492	0.507523	0.492477	0.127778	0.166667	1.08421	50639.1
14	1	4	9.85714	11.7269	0.00404124	0	-121.11	70.5714	675	1040	326.667	850.458	73.8046	8.68288	849	48.5915	66.2544	941.637	6.76024	804.33	6.67907	0.51841	0.48159	0.144444	0.166667	1.20338	50735.6
14	1	5	10.1429	11.2425	0.00436848	0	-120.529	69.8571	694	1018	327.667	858.29	73.4204	8.56064	856.667	49.2822	70.5102	981.655	6.83378	972.305	6.87279	0.490241	0.509759	0.144444	0.166667	0.98978	50273.1
14	1	6	9.85714	12.3403	0.00331396	0	-118.672	70.7143	675	1030	360	847.672	87.5072	10.3299	855.667	49.7653	75.862	1334.21	7.16217	1174.89	7.01814	0.53165	0.46835	0.15	0.183333	1.37493	49201.8
14	1	7	11	11.3057	0.00389978	0	-117.678	72	701	1031	330	837.569	81.0062	9.67158	839.5	50	67.4418	979.551	6.88709	1550.57	7.34637	0.387157	0.612843	0.133333	0.183333	0.631738	49388.1
14	1	8	9.28571	12.0924	0.00563896	0	-119.557	70.2857	695	1027	335	853.217	83.3057	9.76495	849	49.5237	77.7912	1393.14	7.19389	747.647	6.58953	0.639186	0.360814	0.15	0.188889	2.05991	49805.1
14	1	9	10.3636	11.6078	0.00768903	0	-119.774	70.9091	663	1049	386	837.873	89.3644	10.6656	837	49.2958	77.263	1317.94	7.18383	1357.04	7.21306	0.492692	0.507308	0.1	0.166667	0.971189	49897
14	1	10	9.66667	12.1024	0.00374293	0	-119.625	72.3333	683	1037	354	827.452	88.7637	10.7274	817	49.3151	80.5156	731.656	6.59531	1736.87	7.45984	0.296394	0.703606	0.15	0.166667	0.421251	49928.6
14	1	11	9.70213	12.7515	0.00805381	0	-120.999	72.3191	663	1014	367.714	833.765	94.1819	11.2954	828.5	49.6031	87.1306	1454.76	7.23826	1454.18	7.2243	0.503396	0.496604	0.140476	0.188095	1.19887	49541.5
14	1	12	9.14286	14.4634	0.0137018	0	-122.358	73.5714	668	1034	372.667	811.374	102.669	12.6531	803.833	48.6484	88.8334	2656.69	7.73862	1137.35	6.9955	0.657076	0.342924	0.144444	0.194444	2.78308	48132.5
14	1	13	8.33333	14.5963	0.0524915	2.33333	-130.798	70.6667	651	1038	387	843.676	102.898	12.1964	854	49.2958	88.4517	3545.81	8.17352	871.083	6.76974	0.802784	0.197216	0.133333	0.266667	4.07058	48032.2
14	1	14	8.66667	14.1892	0.0785503	2.33333	-154.602	69.6667	672	1082	410	866.986	90.4544	10.4332	868	50	82.0992	1966.58	7.58405	656.163	6.48641	0.749818	0.250182	0.15	0.283333	2.99709	48591.6
14	1	15	8.04545	15.467	0.257603	6.40909	-247.097	68.0455	670	1026	402.333	873.032	99.0739	11.3534	881	49.5097	89.1262	3183.63	8.0551	886.098	6.69104	0.791852	0.208148	0.133333	0.233333	4.11143	49150.9
14	1	16	9	14.4212	0.102779	1.66667	-270.163	68	639	1094	455	876.464	112.632	12.8507	884	49.2754	93.9218	2086.35	7.64317	1037.6	6.94466	0.667856	0.332144	0.15	0.166667	2.01075	49444.3
15	1	1	9.33333	74.0099	0.096382	2.66667	-349.022	53.3333	1052	1098	46	1081.28	14.6629	1.35607	1085	44.4444	20.5455	506.053	6.22664	130.225	4.86927	0.795333	0.204667	0.15	0.183333	3.88598	52697.8
15	1	2	7.77273	69.3177	0.21804	5.45455	-322.651	54.1364	980	1098	102.667	1052.85	28.6797	2.72914	1055	48.716	31.3605	1417.93	7.23411	94.5518	4.50706	0.938376	0.0616241	0.111111	0.211111	15.3544	51121.9
15	1	3	7.22727	71.5642	0.185618	2.86364	-289.483	56.5909	987	1098	120.667	1038.33	36.9113	3.55627	1040	48.3274	33.7508	1019.5	6.92321	73.5313	4.17166	0.935321	0.0646794	0.105556	0.172222	17.357	51689.9
15	1	4	7.42857	68.81	0.0817888	1.71429	-264.545	55.4286	977	1099	123.333	1046.38	33.5814	3.2096	1048.17	49.0734	34.8221	1116.58	7.01692	95.3963	4.55296	0.92092	0.0790802	0.111111	0.211111	11.877	52048.6
15	1	5	7.14286	62.4129	0.109117	3.42857	-261.846	56	956	1097	135.667	1037.89	38.396	3.70019	1043.67	48.1481	32.5225	1441.96	7.2658	93.3405	4.52199	0.938879	0.0611208	0.0944444	0.183333	15.7731	52131
15	1	6	7.28571	68.0237	0.0408212	0.571429	-233.912	54.8571	964	1093	132.333	1035.88	38.1931	3.6882	1042.33	44.0513	33.3585	1850.37	7.51937	63.3639	4.14703	0.966808	0.0331918	0.105556	0.188889	29.1667	52144.6
15	1	7	8.33333	66.7041	0.0764251	1.66667	-217.055	55.6667	1002	1099	97	1052.86	28.6705	2.7231	1052	48.6486	33.196	701.628	6.5534	37.6041	3.62711	0.949131	0.0508692	0.133333	0.25	18.6583	51998.4
15	1	8	8.14286	63.1959	0.083702	1.85714	-221.94	55.2857	984	1099	119	1050.56	31.4545	2.99481	1053.83	46.9213	32.1008	825.035	6.68259	66.6421	4.11618	0.927906	0.0720936	0.127778	0.166667	13.2001	51000.9
15	1	9	7.63636	74.1422	0.0912353	2.45455	-204.199	55.9091	991	1097	106	1043.08	31.9844	3.06633	1046.5	50	36.0508	826.903	6.71769	132.79	4.88877	0.861633	0.138367	0.133333	0.183333	6.22716	50130.3
15	1	10	7.33333	67.2582	0.0363756	0	-189.764	57	946	1099	153	1036.82	42.5206	4.10106	1043	50	36.2525	939.98	6.84586	39.0588	3.66507	0.960105	0.039895	0.116667	0.166667	24.0658	50277.2
15	1	11	7.53191	59.2992	0.0769629	1.78723	-196.706	56.1702	967	1095	132.429	1040.58	38.1225	3.67269	1039.43	48.7777	36.4537	1125.72	6.9053	91.8255	4.29952	0.929558	0.0704418	0.104762	0.178571	13.935	51214.5
15	1	12	6	67.8378	0.0857532	2.28571	-203.678	56.5714	941	1098	147.333	1032.93	43.9985	4.26056	1035.17	49.5726	37.5126	1713.82	7.4099	61.7716	4.08803	0.964375	0.0356255	0.0944444	0.205556	28.3705	51673.4
15	1	13	6	74.3605	0.244794	5.66667	-274.65	57.3333	952	1098	146	1016.66	40.4351	3.97726	1016.5	47.7273	30.6598	1254.34	7.13436	51.4097	3.93983	0.960628	0.0393718	0.1	0.183333	24.3989	51709.2
15	1	14	7.66667	63.5749	0.312051	6	-316.364	55.3333	924	1097	173	1043.21	45.2438	4.33699	1057	41.3793	38.0446	1087.48	6.99162	62.6278	4.13721	0.945546	0.0544538	0.116667	0.2	17.3642	51709.8
15	1	15	6.13636	75.3216	0.220218	5.04545	-306.046	56.0455	887	1095	184	1019.44	50.6378	4.9678	1016.17	49.0476	47.8152	2550.01	7.84206	112.246	4.71999	0.957759	0.0422411	0.1	0.194444	22.7146	51679.1
15	1	16	8	63.6085	0.13727	3.66667	-315.992	56.6667	974	1084	110	1041.22	31.241	3.00042	1045	46.6667	32.5398	607.996	6.41017	95.8338	4.56262	0.86384	0.13616	0.133333	0.166667	6.34428	51048.9
16	1	1	18	18.4963	0.00351552	0	-265.457	69.3333	760	981	221	864.188	44.6878	5.17107	866	47.8261	25.7185	762.547	6.63666	83.023	4.41912	0.901814	0.0981859	0.0666667	0.283333	9.18476	102018
16	1	2	17.0455	17.4014	0.0374669	0	-279.649	69.6818	757	970	182.667	863.031	40.7738	4.71768	858.667	48.578	28.8685	328.108	5.69582	152.296	4.9685	0.673501	0.326499	0.0722222	0.288889	2.08893	100586
16	1	3	17.4545	15.0968	0.304322	4.36364	-411.38	71.1818	730	937	283.667	846.534	65.5153	7.71899	844.5	49.7653	34.6574	973.5	6.50862	188.573	5.09356	0.792819	0.207181	0.0666667	0.288889	4.59019	98216.4
16	1	4	16.1429	16.8077	0.122984	1.42857	-413.93	65.5714	841	1041	212	914.017	50.8706	5.56511	910.833	49.7512	42.6144	684.943	6.51465	292.146	5.6586	0.700182	0.299818	0.0722222	0.244444	2.40103	98058.9
16	1	5	16.1429	14.4919	0.235161	2.14286	-490.846	71	746	974	212.333	844.813	47.105	5.55465	843.5	49.0672	32.1846	545.765	6.22695	196.362	5.16643	0.741765	0.258235	0.0722222	0.255556	2.92024	99678.5
16	1	6	16.2857	16.2107	0.144284	1.71429	-446.638	67.8571	733	1082	336.667	884.05	78.8283	8.91168	874.5	48.7852	48.9539	2161.04	7.63013	265.66	5.51163	0.887134	0.112866	0.0666667	0.2	9.02561	99591.4
16	1	7	10.3333	23.9465	0.234449	2.33333	-456.931	69	660	1061	401	851.742	95.268	11.1851	861	50	66.1794	3061.13	8.02654	791.265	6.67363	0.794604	0.205396	0.05	0.2	3.86865	99712.1
16	1	8	16.7143	15.906	0.3583	4.14286	-502.375	67.1429	727	1076	322.667	889.806	73.0295	8.20595	882.667	49.2537	50.2748	1563.89	7.26874	400.959	5.98461	0.777627	0.222373	0.0666667	0.277778	3.82755	99560.2
16	1	9	16.3636	16.3643	0.384065	2.72727	-570.171	67.3636	743	1020	277	893.299	68.6367	7.68352	895	49.2537	46.0135	1338.83	7.19955	319.146	5.76565	0.807509	0.192491	0.05	0.266667	4.19505	99343.2
16	1	10	16.3333	16.9814	0.278698	3.33333	-569.937	68.3333	735	1011	276	875.391	66.5658	7.60411	870	49.2754	46.9187	859.067	6.75585	400.085	5.99168	0.682259	0.317741	0.05	0.266667	2.14721	99138
16	1	11	12.8936	18.6805	0.409105	4.2766	-626.925	75.1915	714	1047	321.857	795.55	69.4663	8.72844	786.786	48.7742	39.75	1702.32	7.30943	241.733	5.34559	0.862097	0.137903	0.0785714	0.183333	8.51131	99253.3
16	1	12	13.5714	17.2244	0.321179	3.71429	-644.541	70.2857	746	1055	296.333	854.453	64.2346	7.53495	857	49.5238	41.912	1357.59	7.08328	270.934	5.5406	0.813588	0.186412	0.0722222	0.188889	5.17089	98694.9
16	1	13	14.3333	16.7719	0.432872	5	-664.921	70.6667	674	1069	395	853.714	97.6115	11.4337	850	48.5714	56.6181	2846.15	7.95372	430.43	6.06478	0.868635	0.131365	0.05	0.2	6.61236	97643.4
16	1	14	15.3333	17.356	0.390477	3.33333	-645.257	70	703	991	288	854.757	67.5796	7.90629	866.5	50	43.1865	1336.12	7.19752	313.95	5.74923	0.809735	0.190265	0.0666667	0.25	4.25582	96802.1
16	1	15	4.63636	48.7793	0.34363	4.36364	-687.005	69.6818	627	1087	456.667	859.464	137.882	16.0447	857.667	48.7923	76.8046	6992.5	8.8478	709.939	6.47886	0.911202	0.0887982	0.0722222	0.166667	11.1834	96000.9
16	1	16	8	25.292	0.1027	0.333333	-594.502	69	673	1041	368	852.606	79.5801	9.33375	848	50	47.3759	4393.42	8.38786	269.547	5.59674	0.942194	0.0578058	0.0833333	0.2	16.2993	95554.8
17	0	1	15.3333	21.1878	0.841127	8	-1051.12	73	758	930	172	828.819	40.9512	4.94091	825	50	45.5962	166.491	5.11494	580.345	6.36362	0.222929	0.777071	0.1	0.25	0.286883	111773
17	0	2	15.8182	19.4924	0.355925	2.59091	-900.519	77.3182	715	854	136.333	775.555	30.0408	3.87235	774	47.6412	30.2866	107.981	4.64944	244.902	5.49333	0.301854	0.698146	0.1	0.261111	0.435558	109106
17	0	3	15.9545	17.8898	0.393387	2.04545	-630.29	77.7273	704	865	139	769.432	29.1485	3.78663	768.333	49.789	25.4092	73.9346	4.27576	176.464	5.17078	0.292684	0.707316	0.05	0.266667	0.420898	108056
17	0	4	15.7143	17.8726	0.63234	3.71429	-709.115	77.4286	715	902	136	775.669	29.7342	3.82968	775	47.8466	29.5458	98.565	4.507	256.976	5.53796	0.268434	0.731566	0.1	0.25	0.379042	110354
17	0	5	16	16.9144	0.374827	1.28571	-842.48	75.8571	724	869	134.333	789.244	29.2402	3.70301	788.667	48.2626	29.3697	68.0325	4.1451	236.885	5.4666	0.218357	0.781643	0.0944444	0.261111	0.287845	111434
17	0	6	16	17.3168	0.206204	1	-602.031	75.7143	736	870	129	793.679	31.3332	3.94908	789.167	48.6841	32.6273	61.9141	4.12388	299.506	5.69957	0.17182	0.82818	0.111111	0.261111	0.207767	109904
17	0	7	17.6667	15.283	0.896853	6.33333	-884.371	82.6667	669	819	150	729.159	36.6606	5.0278	730	50	21.3093	62.5444	4.13588	115.985	4.75346	0.350331	0.649669	0.1	0.283333	0.539246	108152
17	0	8	16.8571	15.4118	0.710931	4.28571	-1096.34	78.1429	697	889	151.667	764.127	33.6106	4.39415	763	48.5068	28.9545	187.996	5.15759	199.665	5.28378	0.469748	0.530252	0.0722222	0.277778	0.925745	107129
17	0	9	16.6364	15.7367	0.123448	0.545455	-781.033	73.9091	719	926	207	804.919	48.4871	6.02385	805.5	50	36.6722	284.837	5.65192	298.077	5.69735	0.488643	0.511357	0.1	0.266667	0.955582	107141
17	0	10	15.6667	16.2616	0.0430128	0	-622.342	78.6667	713	849	136	764.076	31	4.05719	765	49.3671	29.8133	92.1753	4.52369	254.096	5.53771	0.266194	0.733806	0.0666667	0.266667	0.362758	108155
17	0	11	17.2979	13.6445	0.20352	0.510638	-603.763	81	675	860	152.714	738.236	34.076	4.60099	734.571	48.7059	28.1701	125.332	4.6376	207.161	5.30161	0.346287	0.653713	0.0857143	0.288095	0.569034	110342
17	0	12	17.8571	12.7292	0.0226698	0	-439.041	81.7143	686	871	161	735.079	35.0674	4.77377	729	48.3486	27.4371	75.9743	4.30911	181.876	5.20133	0.292137	0.707863	0.111111	0.288889	0.417158	109814
17	0	13	17	14.7055	0.00839801	0	-359.383	81.3333	686	835	149	744.148	33.1361	4.45289	744	49.3827	26.3351	198.233	5.28944	159.737	5.07353	0.55377	0.44623	0.0833333	0.283333	1.241	107932
17	0	14	17	15.0425	0.0709503	0	-335.258	76.3333	702	891	189	778.948	43.9545	5.64281	774	45.4545	38.1584	213.684	5.3645	357.718	5.87974	0.373965	0.626035	0.1	0.283333	0.597355	106692
17	0	15	15.6818	17.2077	0.0211726	0	-340.021	76.5	712	930	211.333	788.896	48.0375	6.0847	785	49.1227	41.2857	440.047	6.00123	421.612	6.04164	0.491049	0.508951	0.0888889	0.261111	1.03335	106402
17	0	16	16.3333	16.1653	0.036614	0	-299.875	83.3333	640	928	288	724.889	58.4893	8.06873	713	49.3827	28.9515	7312.58	8.89735	10447.3	9.2541	0.411747	0.588253	0.116667	0.25	0.699948	107757
18	1	1	13.6667	25.3367	0.00672324	0	-220.052	72.3333	752	898	146	822.589	34.9857	4.25312	827	47.9452	33.9442	81.1124	4.39584	369.604	5.91243	0.179963	0.820037	0.15	0.216667	0.219458	127363
18	1	2	9.27273	33.7635	0.0077517	0	-158.739	74.0455	675	972	234	806.902	61.3834	7.60472	816.667	48.4384	45.0051	811.691	6.27195	499.604	6.19177	0.518466	0.481534	0.0888889	0.172222	1.82154	125955
18	1	3	10.9091	27.0011	0.00517177	0	-150.94	72	722	916	177.667	833.9	40.8358	4.89372	839.833	49.0803	32.9581	369.243	5.84039	304.1	5.63057	0.551994	0.448006	0.111111	0.188889	1.24819	129759
18	1	4	13	25.1073	0.00481344	0	-148.072	73.4286	705	892	174	814.893	40.5479	4.97476	821.167	49.7717	33.546	322.452	5.71848	315.497	5.74221	0.494155	0.505845	0.122222	0.211111	0.994034	130650
18	1	5	7.85714	35.9581	0.00719395	0	-152.461	71.7143	726	928	208	833.124	59.1988	7.10958	835.833	48.6174	40.3013	1203.65	7.08822	162.918	4.96951	0.878931	0.121069	0.133333	0.194444	10.0963	129644
18	1	6	8.71429	34.8729	0.00503795	0	-148.913	71.7143	726	925	223.667	834.316	57.7362	6.91866	841.833	49.0675	38.3428	1187.94	6.97226	173.244	4.96806	0.833682	0.166318	0.116667	0.188889	11.4181	128317
18	1	7	9	33.4961	0.0111934	0	-145.73	74	700	914	214	806.135	53.8516	6.68023	811.5	50	35.9385	807.409	6.69383	51.7697	3.9468	0.939745	0.0602548	0.15	0.166667	15.5962	127927
18	1	8	9	31.6889	0.0217172	0	-169.853	69.8571	705	942	240	855.415	62.2515	7.28284	867.833	49.5237	45.1651	952.458	6.85309	180.296	5.09995	0.846809	0.153191	0.15	0.211111	6.1832	129493
18	1	9	9.27273	36.2617	0.561788	5.72727	-247.167	75.5455	674	967	293	792.413	72.0486	9.0923	799	49.3333	51.745	1652.03	7.40976	365.66	5.9017	0.818773	0.181227	0.133333	0.183333	4.51795	131760
18	1	10	11	30.3213	0.603425	6.33333	-338.238	78.6667	614	936	322	762.544	83.4745	10.9468	762	48.1013	58.6751	1228.3	7.11338	379.319	5.93838	0.764048	0.235952	0.116667	0.166667	3.23816	132610
18	1	11	9.82979	36.1552	0.0658571	0.702128	-233.609	70.5319	745	946	235.714	851.81	67.4149	7.91481	856.5	48.7784	55.4752	997.634	6.76339	578.848	6.31086	0.599436	0.400564	0.15	0.169048	2.07692	131824
18	1	12	11.4286	31.0287	0.195023	4.14286	-240.66	73.8571	667	932	221.333	810.156	49.675	6.1286	807.5	47.5495	41.1826	392.159	5.91981	517.966	6.23828	0.423826	0.576174	0.133333	0.188889	0.807407	130106
18	1	13	10	30.574	0.0384383	0	-242.229	71	692	945	253	837.375	64.5988	7.71444	845	48.6111	42.5259	820.482	6.70989	193.435	5.26494	0.80922	0.19078	0.15	0.166667	4.24164	129792
18	1	14	17	17.6637	0.00574134	0	-186.734	70.6667	770	884	114	838.944	27.6405	3.29468	840	49.2958	32.3346	86.8381	4.46404	212.196	5.35751	0.290395	0.709605	0.0666667	0.266667	0.409235	130977
18	1	15	13.0909	33.4429	0.00582298	0	-167.777	73.9091	720	928	196.333	813.302	50.1559	6.16245	813.167	50	44.7045	425.857	5.9619	524.292	6.26131	0.430513	0.569487	0.127778	0.227778	0.825657	133339
18	1	16	11	31.4239	0.00536507	0	-159.105	73	715	934	219	823.233	54.7996	6.65664	827	49.3151	48.1052	332.605	5.80696	815.906	6.7043	0.289597	0.710403	0.15	0.183333	0.407651	134429
19	1	1	16.3333	57.8754	0.00709346	0	-180.352	91.6667	607	755	148	650.957	28.4605	4.3721	643.5	50	20.5351	226.833	5.42422	130.245	4.86942	0.635248	0.364752	0.1	0.266667	1.74159	45383.4
19	1	2	15	68.0912	0.273124	4.22727	-293.15	87.5455	550	1095	512	674.827	135.812	19.9369	616.167	48.788	106.99	5823.42	8.46223	6511.2	8.46673	0.499512	0.500488	0.0666667	0.205556	1.05982	44923.4
19	1	3	17.4545	50.0081	0.00837643	0	-314.987	91.5	604	717	110	654.061	24.3598	3.72435	653	48.0013	19.6067	141.891	4.94004	102.868	4.61544	0.578816	0.421184	0.116667	0.288889	1.45447	45466.1
19	1	4	17.8571	45.3133	0.00510137	0	-227.716	90.4286	624	708	99.6667	664.102	21.002	3.16099	662	48.7057	17.9576	91.9071	4.27861	86.1333	4.44283	0.461879	0.538121	0.127778	0.294444	0.995717	45537.3
19	1	5	19.4286	39.5229	0.00603447	0	-211.746	88.7143	629	738	116.667	674.722	26.3316	3.90392	674.167	48.7016	21.7789	173.686	5.15228	110.197	4.70162	0.610543	0.389457	0.116667	0.322222	1.57714	45035.2
19	1	6	19.8571	33.7489	0.00514251	0	-203.141	87.4286	627	770	134	684.917	28.0559	4.09371	682.5	48.8548	22.9763	167.44	5.08237	115.565	4.74926	0.581256	0.418744	0.116667	0.327778	1.43942	45407.9
19	1	7	19.6667	33.755	0.00403991	0	-198.449	88.3333	618	770	152	682.409	31.9687	4.68469	680.5	48.8636	24.6451	222.798	5.40626	126.012	4.83638	0.638737	0.361263	0.133333	0.35	1.76806	45478.3
19	1	8	20.5714	33.3904	0.0105927	0	-196.931	88.1429	622	773	142.333	679.31	32.408	4.77123	679	47.3698	22.7169	194.614	5.16943	129.227	4.85394	0.575229	0.424771	0.116667	0.294444	1.53199	45557.3
19	1	9	18.2727	43.1262	0.0191113	0	-197.274	89.1818	614	809	195	674.787	36.2767	5.37603	668	48.3146	25.3442	336.531	5.81869	162.431	5.09025	0.674462	0.325538	0.116667	0.283333	2.07184	45612.1
19	1	10	20.3333	30.8886	0.00613838	0	-192.101	89.3333	611	750	139	673.348	29.8998	4.44047	672	48.3146	22.8898	206.413	5.32988	115.518	4.74943	0.641171	0.358829	0.0833333	0.333333	1.78684	45400.3
19	1	11	19.4043	36.6944	0.0187214	0	-191.95	89.0426	598	771	171.429	671.612	34.6623	5.15065	668.643	48.3374	24.4893	312.554	5.62127	133.579	4.88151	0.668345	0.331655	0.1	0.307143	2.36755	45209.2
19	1	12	18.8571	37.468	0.00831244	0	-184.966	87.4286	604	783	201.667	688.499	44.5341	6.47141	684.667	49.4382	29.8453	561.324	6.32946	209.154	5.33792	0.72921	0.27079	0.0944444	0.305556	2.70093	45479.5
19	1	13	20	33.5465	0.0157473	0	-183.907	87.6667	607	780	173	679.169	35.5106	5.22853	674	49.4382	26.0039	216.761	5.37879	173.15	5.15416	0.555924	0.444076	0.133333	0.333333	1.25187	45571.9
19	1	14	21.3333	31.1736	0.00983648	0	-181.147	85.3333	608	808	200	699.282	46.8828	6.70442	692	47.0588	29.188	799.112	6.6835	114.68	4.74214	0.874501	0.125499	0.133333	0.35	6.96822	45601.4
19	1	15	12.5455	74.6584	0.0154498	0	-182.792	87.1364	602	882	226	687.5	49.8691	7.24424	680.333	49.2336	34.3953	473.049	6.0189	493.29	6.17991	0.463718	0.536282	0.0888889	0.205556	0.946515	45028.4
19	1	16	14.6667	62.9888	0.0110066	0	-179.878	89	608	818	210	675.101	40.4846	5.99681	665	48.3146	32.694	339.921	5.82871	377.902	5.93464	0.473544	0.526456	0.116667	0.25	0.899494	44888.6
20	0	1	10.3333	77.127	0.00400186	16.3333	-156.701	79.3333	630	822	192	750.575	46.3357	6.17336	759	48.75	30.3125	312.175	5.74356	259.707	5.55955	0.545873	0.454127	0.1	0.166667	1.20203	69206.9
20	0	2	10.9091	79.1844	0.00663525	18.6818	-166.689	77.8636	666	1036	304.667	771.809	53.6795	6.94412	768	48.9342	41.6176	542.788	6.08599	582.927	6.34845	0.443303	0.556697	0.0833333	0.183333	0.906538	68649.9
20	0	3	12.5455	63.3915	0.00218941	9.68182	-174.315	79.9091	662	822	149	750.783	34.7744	4.63005	748.5	49.1667	29.6696	191.473	5.11891	345.078	5.84024	0.337914	0.662086	0.1	0.194444	0.549953	68150.2
20	0	4	12.8571	60.8924	0.00202649	13.1429	-176.949	77.5714	710	898	190.667	772.878	37.6723	4.8802	770.833	49.3617	27.7569	174.016	5.10146	282.847	5.6229	0.375354	0.624646	0.0722222	0.211111	0.624925	68472.1
20	0	5	13.7143	60.5683	0.00379249	11.1429	-179.684	76.7143	699	874	176.333	779.248	37.9999	4.87604	781.667	49.5671	35.3631	99.3152	4.59073	455.52	6.1026	0.182844	0.817156	0.116667	0.216667	0.225553	68923.2
20	0	6	12.5714	64.7905	0.00212062	11.1429	-181.367	73.8571	701	930	175	809.952	32.064	3.95418	807.167	49.5495	28.5137	176.981	4.88765	171.508	5.12728	0.445156	0.554844	0.0722222	0.216667	1.16612	68288.2
20	0	7	13.3333	62.1689	0.00212231	11	-182.248	74	755	876	121	816.473	28.7054	3.51578	813.5	50	24.9204	70.1036	4.24997	148.627	5.00144	0.320502	0.679498	0.0666667	0.216667	0.471675	67964.4
20	0	8	12.8571	68.2751	0.00201154	6.85714	-183.5	73	718	929	254.333	819.704	53.6015	6.5526	826.167	49.3148	39.8422	182.778	5.07084	474.603	6.07209	0.296293	0.703707	0.0888889	0.2	0.499315	67816.9
20	0	9	13.3636	65.3801	0.0020844	4.36364	-184.101	71.1818	741	919	178	841.648	45.1664	5.36642	842	49.2958	45.2774	79.2868	4.37307	578.329	6.36014	0.120567	0.879433	0.116667	0.2	0.137096	67809.3
20	0	10	15	60.0458	0.00265586	7.66667	-184.432	70	738	960	222	841.986	48.7647	5.79163	840	49.2958	44.9863	296.444	5.69186	291.031	5.67343	0.504607	0.495393	0.116667	0.216667	1.0186	68146.9
20	0	11	14.5532	55.8104	0.00364123	7.40426	-185.473	73.7872	669	963	206.857	812.609	47.6996	5.86999	811.643	49.4259	35.8822	257.907	5.38688	289.005	5.60907	0.448367	0.551633	0.0738095	0.233333	0.882123	68348.3
20	0	12	13.7143	57.8111	0.00206589	9	-186.156	71.5714	690	970	259.333	840.668	54.4518	6.47977	848.167	49.5305	49.8977	433.302	6.04906	385.466	5.90869	0.532109	0.467891	0.0833333	0.233333	1.28979	67605.1
20	0	13	15.6667	56.2262	0.00195483	10.3333	-186.599	71	727	942	215	838.535	59.1354	7.05223	840	49.2958	35.3973	132.874	4.8894	251.484	5.52738	0.345704	0.654296	0.1	0.233333	0.528361	67486.4
20	0	14	15	55.8354	0.00180539	9	-187.496	70.3333	727	976	249	849.371	58.5235	6.89021	846	48.5714	53.5238	350.333	5.85888	540.066	6.29169	0.393456	0.606544	0.1	0.25	0.648686	67485.3
20	0	15	7.22727	96.3108	0.00149203	9.27273	-187.875	74.0455	646	984	352	813.303	101.996	12.5305	824	48.8767	67.8456	3729.81	8.21323	652.608	6.46791	0.851343	0.148657	0.105556	0.227778	5.72894	68103.6
20	0	16	11	67.8521	0.001512	7.33333	-187.885	77.3333	670	857	187	769.577	45.7602	5.94616	767	48.7179	37.6351	205.21	5.32403	496.279	6.20714	0.292535	0.707465	0.15	0.183333	0.413498	68360.3
21	1	1	9.66667	50.967	0.0155562	0.666667	-121.893	75.6667	703	913	210	800.573	51.2543	6.4022	802	48	33.0391	427.232	6.05733	287.291	5.66049	0.597927	0.402073	0.0833333	0.166667	1.48711	48894.2
21	1	2	7.63636	59.1087	0.0913604	5.72727	-141.23	73.0909	665	960	278.667	819.006	76.2368	9.30848	827	49.3212	51.6456	2394.25	7.77693	175.335	5.15865	0.931983	0.0680172	0.122222	0.205556	13.7239	47519.9
21	1	3	8.31818	56.351	0.0178147	0.409091	-132.268	75	683	975	300	798.221	70.8198	8.87234	795	48.4264	45.3792	1902.01	7.5411	158.063	4.93966	0.91997	0.0800297	0.133333	0.233333	16.3574	48413.8
21	1	4	6.71429	58.0682	0.0314842	2.85714	-137.471	76	637	1022	359	788.107	101.957	12.9312	790.167	49.7778	62.4701	4304.08	8.34632	370.929	5.89886	0.920339	0.0796606	0.111111	0.205556	11.5658	48776.3
21	1	5	7.28571	56.3435	0.0211033	1.28571	-139.575	73.4286	643	996	346.667	815.877	97.9404	11.9912	827.333	48.8767	66.4869	3717.85	8.21133	488.308	6.16387	0.885307	0.114693	0.116667	0.227778	7.78723	48541.9
21	1	6	7.28571	57.271	0.0165186	0.857143	-138.472	75.4286	621	1045	351.667	794.95	99.2268	12.48	801.167	50	64.5313	3963.89	8.28455	368.251	5.89793	0.914934	0.0850657	0.116667	0.205556	11.0338	47250.3
21	1	7	7.66667	52.8818	0.0104925	0	-129.004	74.6667	608	1048	440	800.107	110.662	13.8309	775	49.3333	70.5506	4327.18	8.37267	531.492	6.27569	0.89061	0.10939	0.116667	0.2	8.14157	46670.8
21	1	8	7.71429	53.3757	0.00430338	0	-123.541	73.8571	631	1026	352	812.126	87.5134	10.7855	808.5	50	57.6145	3120.42	8.03586	266.369	5.55939	0.922104	0.0778958	0.122222	0.205556	11.9733	47108.9
21	1	9	8.18182	53.2475	0.00392909	0	-121.436	75.2727	678	957	279	800.16	83.8928	10.4845	802	48	57.1279	3084.76	8.03423	141.202	4.95019	0.956229	0.0437706	0.133333	0.166667	21.8464	47961.3
21	1	10	7.33333	52.1365	0.00633872	0	-120.251	74.3333	619	1020	401	805.689	91.2907	11.3308	804	50	58.8908	3169.96	8.06147	376.688	5.93142	0.89379	0.10621	0.1	0.233333	8.41535	48268.1
21	1	11	7.14894	52.7498	0.00705247	0	-120.927	75.2553	628	996	345.286	797.627	97.4882	12.2237	796.714	49.4309	60.7626	3798.42	8.21594	374.49	5.91134	0.907744	0.0922556	0.104762	0.209524	10.2291	48392.9
21	1	12	7.71429	52.4596	0.0273452	3	-130.956	74.2857	616	1008	377.667	800.88	97.5206	12.1675	801.333	49.7717	54.7899	3489.34	8.1508	340.638	5.82882	0.909851	0.0901485	0.105556	0.227778	10.3272	46884
21	1	13	8	51.5545	0.0720184	4.66667	-162.44	75.3333	650	972	322	804.107	73.5459	9.14629	800	49.3333	48.8871	1940.97	7.57094	264.654	5.57842	0.880009	0.119991	0.133333	0.2	7.33399	46233.9
21	1	14	8	51.0695	0.0457081	4	-162.389	74	641	965	324	801.257	83.3187	10.3985	797.5	50	54.7537	2451.95	7.80464	324.373	5.78189	0.883165	0.116835	0.116667	0.216667	7.55905	46178.2
21	1	15	7.09091	52.0824	0.048265	5.45455	-174.889	73.9091	661	990	331.333	809.649	89.9055	11.1152	813.5	49.5495	57.9607	3278.2	8.08372	342.956	5.76537	0.908499	0.0915014	0.111111	0.211111	10.456	46940.2
21	1	16	7.33333	55.3001	0.157024	7.66667	-202.428	75.3333	626	971	345	799.64	90.5594	11.325	806	49.3333	58.0472	3266.51	8.09148	323.847	5.78027	0.909801	0.0901992	0.116667	0.216667	10.0866	47626.6
22	0	1	11	22.2665	0.0364163	0	42.1718	91.6667	612	717	105	653.837	21.8632	3.34383	650	46.7391	14.4291	88.8388	4.48682	93.2375	4.53515	0.487921	0.512079	0.05	0.183333	0.952823	50412.8
22	0	2	6.81818	21.9507	0.356352	0.818182	1.05618	95.7273	591	674	97	626.079	19.7427	3.15122	623.333	46.5419	10.1603	117.489	4.7182	31.2279	3.37711	0.791133	0.208867	0.111111	0.211111	3.88474	49564.5
22	0	3	9.81818	20.1752	1.17668	2.86364	9.83805	99.2727	579	629	71.3333	604.786	13.0334	2.15211	603	44.6195	7.87747	39.7681	3.48612	20.3871	2.8774	0.647263	0.352737	0.0722222	0.166667	1.84857	48836
22	0	4	10.1429	18.1025	1.04206	2.57143	5.06438	96.1429	584	663	65.6667	622.694	14.0324	2.2533	623	47.9346	8.03722	28.0219	3.08905	20.1403	2.99263	0.529382	0.470618	0.0666667	0.172222	1.51663	49698.6
22	0	5	10.8571	14.5703	1.45491	4.85714	16.9708	96.8571	562	663	92.3333	617.907	20.7133	3.35175	619.667	48.45	9.04337	51.5832	3.92464	34.4822	3.52575	0.598258	0.401742	0.05	0.177778	1.49524	50143.4
22	0	6	10.5714	13.9809	1.35931	4.71429	-5.39088	94	594	677	110.333	635.418	25.4223	4.00167	637.833	48.5816	10.3904	54.0648	3.96685	32.4721	3.47235	0.62001	0.37999	0.0944444	0.177778	1.67372	49815.8
22	0	7	9.33333	15.2378	1.65152	3.66667	11.1397	95.3333	591	677	86	629.842	21.4476	3.40524	629	48.4211	11.2803	73.6658	4.29954	41.0596	3.71503	0.642105	0.357895	0.0833333	0.166667	1.79412	49723.8
22	0	8	11	13.2447	1.51891	5.42857	9.62088	89.7143	614	735	107	667.448	24.4016	3.65569	671.833	49.2593	11.2493	51.1269	3.92453	41.3842	3.72026	0.550833	0.449167	0.0666667	0.183333	1.22936	49671
22	0	9	12.2727	11.1402	1.1771	4.36364	26.4426	88.0909	633	726	93	680.284	21.9545	3.22725	680.5	47.7273	10.7152	15.9653	2.77042	47.4351	3.85936	0.251817	0.748183	0.116667	0.183333	0.336571	49928.5
22	0	10	15.3333	7.65589	0.398011	1	27.2737	88.3333	642	706	64	678.921	14.5602	2.14461	681	49.4382	10.4038	31.764	3.45833	21.0302	3.04596	0.601658	0.398342	0.116667	0.166667	1.5104	50654.3
22	0	11	15.2553	7.40266	0.690299	1.53191	7.67183	92.1064	609	708	88.5714	651.921	18.5729	2.84746	652.143	47.7586	9.22674	41.284	3.54626	24.8416	3.20123	0.579767	0.420233	0.0785714	0.211905	1.63751	51069
22	0	12	11	11.6649	1.91272	6.85714	-11.0248	96.5714	579	656	72.6667	622.87	15.1465	2.43204	623	46.5528	7.53222	30.0389	3.35131	18.8199	2.92473	0.599316	0.400684	0.0666667	0.172222	1.70245	50996.5
22	0	13	12.3333	9.4146	1.4716	4.66667	22.6519	93	614	683	69	644.022	15.1987	2.35997	645	49.4624	7.65776	10.8371	2.38298	26.1121	3.2624	0.293298	0.706702	0.133333	0.2	0.415023	50970
22	0	14	10	10.5753	0.552232	0.666667	27.2567	92.3333	621	692	71	650.402	15.6525	2.40658	648.5	48.913	11.5744	33.76	3.51928	44.6446	3.79873	0.430587	0.569413	0.133333	0.166667	0.756194	51139.6
22	0	15	7.90909	13.9711	0.660112	2.18182	25.7881	94.3636	609	690	94	638.47	20.8489	3.26747	637.667	49.1153	11.4536	152.9	4.97375	19.4275	2.91742	0.884598	0.115402	0.127778	0.227778	8.00703	52064
22	0	16	8.33333	14.2405	0.0636715	0	33.1144	89.3333	619	743	124	676.472	29.1719	4.31236	673	48.3146	18.3551	294.07	5.68382	59.8422	4.09171	0.830912	0.169088	0.133333	0.25	4.91409	52428.6
23	0	1	12	37.6865	0.00518958	0	-110.026	87.3333	653	757	104	691.391	24.8797	3.5985	691	48.2759	17.871	67.4048	4.21072	137.009	4.92004	0.329747	0.670253	0.05	0.216667	0.491975	45180.3
23	0	2	15	35.1454	0.392377	6.40909	-256.475	90.9545	604	694	87.3333	657.387	19.7916	3.01451	659.833	45.9986	10.9391	38.8427	3.54348	38.4857	3.62067	0.480797	0.519203	0.0666667	0.25	0.954116	44434.7
23	0	3	15.8182	31.38	0.0103573	0	-153.101	88.6364	640	717	67.3333	676.007	13.8714	2.05193	676.5	48.6806	10.1278	23.8086	3.1481	30.1447	3.40248	0.437066	0.562934	0.105556	0.261111	0.783373	44766.7
23	0	4	16.5714	25.7276	0.00427904	0	-133.597	88.7143	654	717	68	674.338	15.1985	2.25382	673.333	46.6207	11.5424	53.5313	3.97217	30.7557	3.42453	0.633017	0.366983	0.0888889	0.272222	1.745	44867
23	0	5	17.1429	24.3067	0.0164566	0	-132.494	88.4286	643	720	77.3333	678.362	15.426	2.27385	678	49.2467	11.3555	59.1214	4.07563	26.8802	3.29131	0.686219	0.313781	0.111111	0.283333	2.20156	44749.4
23	0	6	16.8571	22.2426	0.00238356	0	-123.185	88	655	727	65.6667	681.136	15.5455	2.28231	679.5	47.7273	10.9417	60.9574	4.0875	26.4601	3.27299	0.690928	0.309072	0.0777778	0.272222	2.31832	44595.7
23	0	7	16.6667	24.1248	0.00232195	0	-119.828	88	648	737	89	683.5	17.3205	2.53409	683	48.8636	12.4891	78.8707	4.36781	40.1391	3.69235	0.662724	0.337276	0.0833333	0.266667	1.96493	44605
23	0	8	16.4286	23.9308	0.0178269	0	-122.271	87.5714	655	711	80	683.896	17.2173	2.5187	683.667	48.2846	11.4845	54.6805	3.95932	35.7807	3.57533	0.593568	0.406432	0.0888889	0.261111	1.50857	44616.6
23	0	9	15.2727	25.7268	0.019557	0	-137.56	84	634	780	146	710.447	33.7935	4.75665	711	48.2353	16.7403	210.031	5.34726	68.0008	4.21952	0.755421	0.244579	0.1	0.216667	3.08866	44624.7
23	0	10	16.6667	20.2379	0.00443354	0	-126.972	83.6667	668	777	109	721.06	21.4009	2.96798	720	49.3976	16.04	133.404	4.89338	47.8213	3.86747	0.736122	0.263878	0.133333	0.283333	2.78963	44626.5
23	0	11	16.8511	21.4403	0.00260176	0	-118.901	86.8085	648	733	97	692.519	20.1105	2.90291	689.857	47.5024	13.5768	84.8601	4.29733	38.6793	3.59696	0.658862	0.341138	0.0833333	0.259524	2.30119	44720.4
23	0	12	17.5714	17.9457	0.0027187	0	-115.022	85.7143	661	735	78	698.535	15.9032	2.27715	696.833	47.4647	10.3986	47.3898	3.8312	18.954	2.90156	0.714993	0.285007	0.0777778	0.283333	2.59214	44554.9
23	0	13	17.6667	17.2547	0.00199667	0	-113.429	86.3333	673	755	82	698.605	16.1555	2.31254	695	48.8372	11.2286	66.2055	4.19276	31.3365	3.44478	0.678739	0.321261	0.1	0.183333	2.11273	44485.1
23	0	14	17.6667	18.2423	0.00207926	0	-112.718	83.3333	678	755	77	713.588	16.9706	2.3782	712	49.4118	11.7159	56.7187	4.0381	24.9976	3.21878	0.694093	0.305907	0.0833333	0.283333	2.26897	44431.7
23	0	15	4.36364	53.2104	0.242876	5.45455	-190.05	86.7273	603	777	219.333	692.033	56.0495	8.099	685.5	49.6124	22.1369	1138.57	7.02344	64.0942	4.02121	0.948762	0.0512378	0.0722222	0.188889	22.4982	44409.8
23	0	16	9.33333	24.4674	0.0453934	1	-190.323	80.6667	628	904	276	740.802	61.7009	8.32893	735	48.1481	38.8738	962.338	6.86937	175.581	5.1681	0.8457	0.1543	0.15	0.166667	5.48089	44414.5
24	0	1	7.66667	50.0713	0.00683154	1.66667	-317.6	88	586	844	258	680.318	54.0185	7.94018	669.5	50	25.1291	1209.75	7.09817	72.111	4.27821	0.943745	0.0562549	0.1	0.166667	16.7762	36010.1
24	0	2	11.3182	39.9396	0.00328305	0	-267.681	93.5455	603	699	194	643.181	35.5333	5.51599	635.167	48.9324	17.7237	490.487	5.87496	80.4431	4.37324	0.782128	0.217872	0.0777778	0.183333	6.15277	36072.5
24	0	3	12.9545	33.9777	0.0117839	2.72727	-246.169	94.6364	601	783	175	636.245	33.9961	5.33762	631.167	47.707	17.9113	417.603	6.00669	80.2837	4.3669	0.837299	0.162701	0.0944444	0.2	5.16591	36232.3
24	0	4	12.1429	35.6413	0.00280668	0	-239.238	90.4286	591	756	138	664.504	29.3043	4.41065	664.333	49.8168	17.3704	223.053	5.3944	128.311	4.83561	0.635773	0.364227	0.0777778	0.194444	1.75975	36911.9
24	0	5	13.1429	36.0743	0.00414982	0.428571	-236.648	91.8571	594	727	133	651.327	29.3001	4.49542	650.333	48.2039	15.6757	239.673	5.47261	90.8197	4.49783	0.725368	0.274632	0.0888889	0.211111	2.67176	36887.5
24	0	6	13	33.7386	0.00380894	0.857143	-234.318	92.4286	589	696	129.333	648.565	27.6301	4.25918	648.333	48.0209	15.9835	249.613	5.44923	99.3792	4.55036	0.710013	0.289987	0.111111	0.2	2.47692	36835.2
24	0	7	12.6667	35.4185	0.00533582	0.666667	-233.477	93.3333	582	694	112	638.394	25.807	4.04249	639.5	47.8723	15.0172	138.006	4.92729	82.8779	4.41737	0.624789	0.375211	0.116667	0.25	1.66517	36808.4
24	0	8	13.5714	34.6908	0.0385144	10.5714	-244.23	94.5714	582	696	127.667	635.728	26.8262	4.21961	630.833	48.2456	14.8446	198.135	5.27805	77.1839	4.34383	0.716446	0.283554	0.111111	0.211111	2.58909	37065.1
24	0	9	13.0909	36.0163	0.00458804	1.09091	-240.283	93.2727	604	694	90	642.882	17.7764	2.76511	641	49.4624	10.8698	79.033	4.36987	47.1842	3.85406	0.626167	0.373833	0.0833333	0.216667	1.67499	37513
24	0	10	14	31.7427	0.00227122	0	-233.951	92.3333	600	712	112	647.13	26.6833	4.12333	642.5	48.913	14.8627	219.275	5.39033	65.8098	4.18677	0.769158	0.230842	0.1	0.233333	3.33196	37537.3
24	0	11	13.4681	31.5699	0.0032823	0.255319	-226.89	92.3617	585	715	146.857	649.18	33.7192	5.18355	645.929	48.9964	17.3246	375.553	5.8054	88.0212	4.44865	0.789033	0.210967	0.0738095	0.214286	4.18907	37406.1
24	0	12	13	32.7223	0.00851691	3	-223.631	93.8571	581	841	198.667	641.478	35.8172	5.58616	636.667	50	17.289	336.014	5.79306	95.6753	4.52552	0.779862	0.220138	0.0666667	0.183333	3.56948	37367.9
24	0	13	11	36.5914	0.00888826	3.66667	-223.471	95.6667	577	707	130	628.167	29.3087	4.66575	622	50	15.0084	247.085	5.50973	79.9036	4.38082	0.755638	0.244362	0.1	0.166667	3.09229	37670.8
24	0	14	12.6667	33.005	0.00900968	3.66667	-221.795	95.6667	585	744	159	632.358	34.3511	5.43223	626	48.4211	16.4174	290.613	5.67199	105.878	4.66229	0.732962	0.267038	0.1	0.216667	2.74478	37955.7
24	0	15	6.40909	47.9581	0.0107515	4.77273	-221.174	89.3182	563	851	266	673.584	70.7514	10.5067	666.833	48.8806	33.4602	2171.09	7.6797	128.862	4.84693	0.943578	0.0564225	0.105556	0.2	17.2893	37788.1
24	0	16	7.33333	48.2933	0.0237695	5	-224.724	92	558	1096	538	651.71	88.5946	13.5942	635	49.4624	81.9806	1653.82	7.41084	2190.33	7.69181	0.430218	0.569782	0.1	0.183333	0.755056	37609.5
25	0	1	8.33333	17.4551	0.393343	0.666667	-908.09	74	703	935	232	814.297	51.7687	6.35747	821.5	48.6486	35.753	1104.2	7.00688	102.513	4.62999	0.915047	0.0849526	0.133333	0.183333	10.7713	18932.3
25	0	2	6.54545	19.8168	1.3442	2.59091	-1004.9	75.6818	674	910	248.667	794.642	70.3391	8.85331	802.333	48.9006	44.0002	2006.64	7.59972	208.097	5.31436	0.905296	0.094704	0.111111	0.222222	10.1479	18603.1
25	0	3	6.13636	19.4119	0.526548	1.5	-823.366	78.8182	629	927	262.667	757.137	70.4055	9.30223	760	48.5177	36.5463	1849.51	7.51573	172.289	5.12047	0.915072	0.0849277	0.1	0.183333	11.2312	18518.7
25	0	4	6.85714	17.8762	0.471236	0.714286	-814.002	81.7143	633	828	198	736.409	54.6628	7.4259	734.833	49.3877	29.6598	1204.07	7.09139	83.85	4.41521	0.93492	0.0650804	0.111111	0.222222	14.7094	18470.2
25	0	5	7.85714	16.6663	0.111053	0	-560.939	79	637	850	203.333	758.869	48.4074	6.37702	763	48.5232	28.1421	914.665	6.78523	98.229	4.47046	0.90656	0.0934404	0.127778	0.172222	10.7337	18056.9
25	0	6	10.1429	14.208	0.0615978	0	-432.352	82.1429	643	811	182.667	732.279	42.5786	5.81321	733.333	47.5459	29.3592	473.65	6.1162	202.948	5.30418	0.686374	0.313626	0.116667	0.166667	2.43248	17662.8
25	0	7	8	16.3758	0.0692187	0	-386.301	82	621	842	221	729.354	53.8424	7.3822	725	50	31.9305	1209.5	7.09796	88.3936	4.4818	0.931894	0.0681055	0.133333	0.166667	13.6831	17893.3
25	0	8	9.14286	14.6645	0.108225	0	-350.894	82.5714	655	834	189.667	726.937	49.9741	6.87442	726.5	49.3976	29.3148	872.483	6.73385	157.574	5.04749	0.842172	0.157828	0.0944444	0.177778	5.4994	18093.6
25	0	9	12.8182	11.1389	0.0841537	0	-351.206	83.7273	645	799	154	714.667	33.4365	4.67862	713	48.8095	22.56	179.353	5.18936	231.951	5.44653	0.43606	0.56394	0.1	0.183333	0.773237	18181.7
25	0	10	9	13.1132	0.0450451	0	-337.391	84.3333	615	834	219	716.202	52.9623	7.39487	726	48.8095	27.4433	771.853	6.64879	159.273	5.07062	0.828946	0.171054	0.1	0.183333	4.84611	18201.6
25	0	11	8.68085	15.3996	1.41489	1.85106	-567.586	87.1277	606	822	208	688.392	52.5498	7.63731	682.214	49.0872	29.6242	917.627	6.80653	111.41	4.67299	0.889272	0.110728	0.128571	0.171429	8.99575	17818
25	0	12	7.57143	15.7979	0.803678	1.57143	-711.92	84.5714	608	826	230.333	707.039	62.5795	8.85988	711.833	49.8039	34.9681	1524.35	7.3215	145.577	4.96153	0.913555	0.0864449	0.122222	0.211111	10.6179	17275.7
25	0	13	9	13.9436	0.890043	0.333333	-708.692	85	600	836	236	709.224	56.4092	7.95366	712	49.4118	32.9303	984.668	6.8923	171.3	5.14342	0.851812	0.148188	0.0833333	0.166667	5.7482	17437.6
25	0	14	8.66667	13.3733	0.233109	0.333333	-688.216	84.6667	625	819	194	710.188	54.3231	7.64911	708	49.4118	35.0139	1107.83	7.01016	121.686	4.80144	0.90103	0.0989702	0.133333	0.166667	9.10405	17820.6
25	0	15	6.68182	17.3988	0.197936	0	-498.579	83.8636	617	852	234.667	716.651	68.2488	9.524	711.167	49.2015	35.5827	1939.79	7.56822	104.879	4.64471	0.948905	0.0510955	0.105556	0.216667	18.6467	18069
25	0	16	8	15.4077	1.2458	2.66667	-566.991	88	575	835	260	682.386	61.6685	9.03718	676.5	48.8636	35.396	1706.07	7.44195	73.0366	4.29096	0.958948	0.0410524	0.133333	0.183333	23.3591	18156.7
26	0	1	13.3333	13.719	1.87219	4.66667	-1714.26	76	608	1094	486	802.627	109.032	13.5844	771	49.3333	109.079	1445.62	7.27629	3499.03	8.16024	0.29236	0.70764	0.1	0.183333	0.413148	46296.7
26	0	2	11.7273	14.1754	1.34213	3.81818	-1771.75	74.7273	607	1034	433	811.255	94.2898	11.6807	814.167	49.0913	83.208	1667.72	7.39457	1253.79	7.13142	0.564964	0.435036	0.1	0.2	1.32135	45352.5
26	0	3	11.4545	12.6549	1.51	4.36364	-1699.73	76.9091	604	1027	422.667	778.576	101.055	13.0046	767.167	49.3386	77.1367	1459.51	7.2728	1429.22	7.23915	0.507832	0.492168	0.127778	0.188889	1.11638	44491.7
26	0	4	13.5714	10.7691	1.11301	2.42857	-1690.38	76.4286	609	1029	413.333	780.747	94.3831	12.1401	762.667	49.789	81.0622	1220.87	6.96601	1513.95	7.28904	0.424926	0.575074	0.105556	0.222222	0.996855	44701.9
26	0	5	13.7143	10.911	1.00869	3.42857	-1639.57	80.1429	613	1025	390	742.49	84.2913	11.3049	723.667	48.3218	71.9977	1084.65	6.91778	926.465	6.79648	0.530168	0.469832	0.116667	0.222222	1.13692	45393.5
26	0	6	14	10.5388	1.1163	2.85714	-1747.7	80	599	1040	419.333	742.049	100.188	13.4699	712.667	48.7334	66.34	983.38	6.85512	923.919	6.8045	0.512646	0.487354	0.133333	0.233333	1.05329	45676.9
26	0	7	13	11.3291	1.08317	2.33333	-1837.76	86.3333	607	1000	393	707.714	86.8044	12.2655	685	48.8095	54.6206	529.255	6.27147	698.394	6.54878	0.431113	0.568887	0.1	0.233333	0.757817	45196
26	0	8	13.8571	9.90158	1.27406	3.57143	-1806.32	79.4286	597	1037	422.333	751.028	93.387	12.4776	736.667	48.5812	65.0622	751.446	6.38621	912.777	6.78512	0.411319	0.588681	0.105556	0.222222	0.896984	44528.8
26	0	9	13.6364	10.2623	1.6192	3.54545	-1792.96	82.0909	616	998	382	733.037	80.6412	11.001	722	50	72.7339	1212.26	7.10024	1218.23	7.10516	0.498771	0.501229	0.116667	0.233333	0.995096	44048.1
26	0	10	14	9.55762	1.10844	3	-1860.01	74.3333	653	1058	405	805.667	97.9081	12.1524	781	49.3333	94.948	2652.56	7.88328	1553.39	7.34819	0.630669	0.369331	0.116667	0.233333	1.7076	43890.6
26	0	11	13.2766	9.54262	0.831514	1.53191	-1731.33	81.4468	655	943	349.714	737.323	78.5672	10.5956	722.786	48.9866	56.0615	486.146	5.79894	763.565	6.5591	0.335107	0.664893	0.128571	0.22619	0.565879	44236.8
26	0	12	12.8571	10.0845	1.13144	2.57143	-1737.97	80.4286	625	989	364.667	740.039	86.494	11.6897	725.833	48.9712	66.9946	1586.29	7.34729	814.635	6.69023	0.65476	0.34524	0.116667	0.222222	2.03794	45367.5
26	0	13	12.6667	9.72679	2.54875	5	-1887.6	84.3333	636	980	344	720.253	70.4344	9.77911	707	48.1928	44.8926	500.098	6.2148	498.626	6.21186	0.500737	0.499263	0.1	0.216667	1.00295	45404.8
26	0	14	13.3333	8.86919	0.777804	1.33333	-1983.9	70	823	891	68	854.857	17.0587	1.99551	856	50	15.6196	57.2241	4.04698	64.0214	4.15922	0.471969	0.528031	0.0833333	0.216667	0.893828	45038
26	0	15	11.5909	14.7423	1.35862	2.86364	-2049.32	81.9545	592	1035	453.667	728.91	105.856	14.4301	702.333	49.7992	85.3616	2612.16	7.73099	2362.39	7.65288	0.519507	0.480493	0.0944444	0.183333	1.13932	44705.3
26	0	16	12.6667	9.88375	1.27848	3.33333	-1920.59	81.6667	621	1028	407	738.756	101.858	13.7877	708.5	50	62.8898	1487.65	7.30496	690.61	6.53758	0.682954	0.317046	0.1	0.216667	2.15412	44531.8
27	0	1	9.33333	46.7659	0.543303	2	-974.928	84	627	820	193	716.071	54.0648	7.55019	714.5	50	33.0522	854.248	6.75022	107.608	4.6785	0.888124	0.111876	0.15	0.166667	7.93851	50326.5
27	0	2	8.45455	58.3183	0.739092	3.40909	-956.698	85.2273	617	791	185.333	704.31	56.3098	7.99197	698	49.0242	36.0983	1385.67	7.22607	72.0457	4.27103	0.949657	0.0503434	0.133333	0.25	19.5772	49882
27	0	3	10.6364	57.0555	0.484265	2.72727	-888.728	89.1818	613	768	172.667	676.591	35.2906	5.21549	673.333	46.9989	23.9597	236.627	5.41601	184.453	5.21213	0.549274	0.450726	0.138889	0.172222	1.28898	50179.3
27	0	4	11.7143	50.0104	0.40772	1.14286	-730.519	90.1429	599	758	147	663.447	31.9935	4.81762	658.833	47.0323	19.9223	177.638	5.15411	185.599	5.21007	0.487112	0.512888	0.0722222	0.194444	1.00688	50208.8
27	0	5	10.8571	49.3042	0.5344	2.28571	-729.968	89.8571	623	779	158.667	668.468	37.0363	5.5412	662.333	48.6933	24.5211	220.99	5.36311	237.438	5.45824	0.476352	0.523648	0.116667	0.177778	0.916098	49838.2
27	0	6	9.71429	52.3257	0.953356	3.42857	-897.796	87.8571	623	847	214.333	683.131	46.5231	6.80063	680.333	49.0506	27.1706	577.62	6.3274	177.254	5.02512	0.765961	0.234039	0.116667	0.188889	4.58646	49690.7
27	0	7	10.6667	54.2179	0.455162	1.33333	-755.418	89	622	775	153	673.146	40.1622	5.96634	659	47.191	28.1637	364.925	5.89969	173.147	5.15414	0.678209	0.321791	0.15	0.166667	2.10761	49967.2
27	0	8	9.42857	55.2824	0.456934	1.14286	-704.211	89.2857	609	832	202.333	671.322	43.7901	6.51998	663.667	49.2593	27.2926	526.019	6.22404	191.818	5.19331	0.721939	0.278061	0.122222	0.172222	3.33694	49997.9
27	0	9	11.7273	50.0692	0.424616	1.36364	-606.586	88.6364	622	770	148	678.432	37.6032	5.54266	671.5	50	27.4643	197.006	5.28323	279.951	5.63461	0.413048	0.586952	0.15	0.2	0.703716	50101.4
27	0	10	12	47.8196	0.710355	4.33333	-802.491	91	615	745	130	662.231	27.3496	4.12992	658	49.4505	20.9624	113.453	4.73139	206.279	5.32923	0.354837	0.645163	0.05	0.2	0.549997	50140.8
27	0	11	10.5957	53.1836	1.30866	5.74468	-1209.12	90.7021	610	756	196.286	660.512	39.7107	6.01156	655.286	48.7388	23.3061	402.713	5.89827	149.535	5.00376	0.703718	0.296282	0.111905	0.178571	2.63079	49790.1
27	0	12	10.5714	56.5013	0.928542	5	-1250.65	92	597	749	183.333	651.25	36.7892	5.65065	644.667	49.2713	20.4316	294.982	5.60448	108.835	4.67572	0.70708	0.29292	0.138889	0.166667	2.82919	49997.9
27	0	13	9.66667	60.9617	0.563353	2	-1146.59	89.6667	598	822	224	670.742	46.9787	7.004	664	49.4382	26.5279	488.357	6.19105	241.748	5.48789	0.668887	0.331113	0.1	0.166667	2.02011	50148.6
27	0	14	13	51.7835	0.463738	2.66667	-1022.01	93.3333	599	718	119	646.462	23.1084	3.5746	641	49.4624	15.6913	120.252	4.78959	90.7074	4.50764	0.570024	0.429976	0.1	0.166667	1.32571	50346.6
27	0	15	5.18182	84.634	1.35028	9.40909	-1392.73	91.2273	576	768	218.667	657.489	57.4178	8.72351	635.667	48.1678	25.83	1366.57	7.20269	90.5092	4.4674	0.937836	0.0621638	0.0833333	0.177778	15.83	50503.4
27	0	16	7.33333	55.8973	0.905972	5	-1405.43	90.3333	581	771	190	661.978	47.0213	7.10315	658	49.4505	26.0642	850.091	6.74534	70.5453	4.25625	0.923373	0.0766267	0.116667	0.183333	12.0503	50494.1
28	0	1	10.6667	13.9546	0.0133424	0	-794.746	81.6667	635	877	242	725.573	54.3047	7.48439	720	50	38.0677	439.435	6.08549	483.887	6.18185	0.475928	0.524072	0.133333	0.166667	0.908137	144296
28	0	2	7.36364	16.1065	0.0393511	1.09091	-774.813	79.9091	618	933	313.667	750.058	85.836	11.4426	738.167	50	51.7305	3304.23	8.09946	268.398	5.56417	0.925833	0.0741667	0.111111	0.172222	12.7934	141467
28	0	3	8.72727	15.1647	0.0205962	0	-744.416	79.7727	620	908	305.333	750.36	75.8909	10.1111	753.333	49.1666	49.8753	1920.47	7.50319	411.118	6.01067	0.805624	0.194376	0.138889	0.172222	4.92363	142077
28	0	4	9.57143	13.6641	0.0203452	0.571429	-727.008	80.2857	623	916	295.667	750.32	74.832	9.97112	749.833	49.5833	46.6036	1634.7	7.39273	510.888	6.22256	0.762969	0.237031	0.111111	0.183333	3.22963	144778
28	0	5	10.8571	11.9452	0.0208574	0	-721.798	82	638	902	268	730.528	63.8972	8.73437	721.833	48.9762	43.6766	1037.72	6.91229	560.528	6.26663	0.64926	0.35074	0.116667	0.183333	2.10611	142728
28	0	6	8.85714	16.6134	0.0995726	1.57143	-739.066	80.2857	604	968	343.333	742.024	93.3711	12.5771	731.667	49.7942	55.3725	3271.48	8.08915	466.268	6.14157	0.874982	0.125018	0.122222	0.188889	7.0288	141395
28	0	7	7	16.5653	0.115927	3.66667	-785.891	79	588	958	370	743.278	108.826	14.6413	735	49.3671	70.5083	6617.8	8.79752	3289.7	8.09855	0.667958	0.332042	0.0833333	0.2	2.01167	141038
28	0	8	8.85714	15.4414	0.119151	3.57143	-771.419	83.2857	597	938	337.667	725.762	83.4875	11.4721	724.333	49.5935	49.5715	2025.72	7.57435	388.641	5.88319	0.843695	0.156305	0.111111	0.166667	5.46568	140910
28	0	9	10.0909	11.8424	0.212773	6	-789.385	80.1818	624	905	281	748.788	70.4557	9.4093	744	48.75	47.5971	1134	7.03351	386.962	5.95833	0.745581	0.254419	0.15	0.166667	2.93052	142934
28	0	10	8	14.036	0.259335	2	-859.552	84	595	897	302	712.143	74.4715	10.4574	705.5	50	38.9618	2141.76	7.66938	129.729	4.86545	0.942888	0.0571119	0.0833333	0.183333	16.5095	144270
28	0	11	7.91489	15.8506	0.0799898	2.04255	-756.856	81.7021	597	875	313.571	733.055	83.8574	11.4344	728.143	49.0251	51.8978	3084.24	8.01654	642.596	5.92368	0.862677	0.137323	0.119048	0.188095	10.4848	142511
28	0	12	8.57143	15.5745	0.0360356	0.714286	-787.062	82.5714	594	912	311	726.715	83.6666	11.5142	715.667	49.1968	50.2155	2589.63	7.85416	302.711	5.65259	0.897913	0.102087	0.122222	0.166667	9.36634	140995
28	0	13	9	14.9458	0.0201486	0	-726.638	83.6667	586	890	304	719.723	77.2075	10.7274	701	48.1928	49.4808	1751	7.46795	206.085	5.32829	0.894698	0.105302	0.15	0.233333	8.49652	140618
28	0	14	9.66667	13.4827	0.0214939	0	-699.821	81.3333	621	904	283	733.232	65.4981	8.9328	728	50	42.819	1113.83	7.01556	432.253	6.06901	0.720421	0.279579	0.133333	0.166667	2.57681	140485
28	0	15	8.04545	16.8678	0.0174735	0.272727	-696.372	83.1818	602	864	285.333	719.698	83.2717	11.5699	714.333	48.8	51.1579	2944.63	7.98715	164.886	5.07146	0.947385	0.0526149	0.133333	0.194444	18.9345	141667
28	0	16	9.33333	15.4422	0.0565089	1	-678.524	82	615	873	258	726.927	62.7216	8.62832	724.5	50	43.4221	1236.83	7.12031	351.458	5.86209	0.778719	0.221281	0.15	0.183333	3.51915	143833
